# Supplementary material for: Comparison of Long Non-Coding RNA Expression Profiles of Cattle and Buffalo Differing in Muscle Characteristics
Source: Front Genet. 2020 Feb 26;11:98. doi: 10.3389/fgene.2020.00098 (PMC7054449; doi:10.3389/fgene.2020.00098)
Supplement: Supplementary file 3 [file Table_2.xlsx]

## Sheet: lncRNA
#ID	H01	H02	H03	S01	S02	S03		H	S
MSTRG.233222.1	73299.6	87335	67536.6	100380	87333.1	65308		76057.1	84340.5
MSTRG.104517.1	5158.72	5222.79	4314.61	4669.39	2333.49	3810.14		4898.71	3604.34
MSTRG.227799.1	1680.45	2538.13	1628.66	2451.13	1236.26	1568.51		1949.08	1751.97
MSTRG.83473.11	0.507356	413.316	0	567.313	389.262	279.105		137.941	411.893
MSTRG.58818.1	0	2293.33	0	474.909	0	0		764.445	158.303
MSTRG.239796.2	0	0	0	189.907	37.1113	0		0	75.6728
MSTRG.37480.5	2900.74	1247.81	899.586	183.419	0	214.08		1682.71	132.499
MSTRG.116094.5	0.308321	0.164568	0.391291	155.521	0.409146	1.43872		0.28806	52.4563
MSTRG.170108.2	32.3895	61.3612	74.1619	136.041	56.6715	76.7384		55.9709	89.8171
MSTRG.199025.4	0	0	0	132.64	0	0.07202		0	44.2375
MSTRG.206084.5	101.037	126.545	150.079	128.969	227.95	37.0174		125.887	131.312
MSTRG.199026.34	6.17001	4.79112	18.3136	115.237	62.3482	76.1188		9.75825	84.5679
MSTRG.221997.1	96.8896	50.475	87.6393	104.593	89.1684	99.9017		78.3346	97.8877
MSTRG.266661.4	2.45397	0.444495	1.2766	91.9959	13.583	8.80629		1.39169	38.1284
MSTRG.206083.1	38.6176	95.5515	26.1023	79.6708	0.049621	25.9688		53.4238	35.2297
MSTRG.206084.9	67.2094	0	65.7323	68.3436	14.1126	0		44.3139	27.4854
MSTRG.71408.1	0	0	0.217535	57.1808	0	0		0.0725117	19.0603
MSTRG.199026.35	27.6218	9.19664	80.6343	56.7612	23.0639	106.01		39.1509	61.945
MSTRG.51333.1	3.72429	6.89603	7.88949	53.9092	97.7507	42.9878		6.16994	64.8826
MSTRG.61112.1	144.275	151.643	143.046	51.0979	130.812	46.1335		146.321	76.0144
MSTRG.10373.3	122.534	163.758	118.995	49.8549	114.297	30.2628		135.096	64.8048
MSTRG.239319.5	0.985224	1.92203	2.42171	47.1185	43.2	4.19606		1.77632	31.5049
MSTRG.56641.3	15.6435	0	0	39.9789	29.4825	30.3512		5.2145	33.2709
MSTRG.258890.1	23.1363	28.8327	41.1579	38.6054	24.7136	64.5357		31.0423	42.6182
MSTRG.83473.9	0.404606	0	0	38.1011	0.136302	0		0.134869	12.7458
MSTRG.266699.8	0	0	0	38.0824	0	0		0	12.6941
MSTRG.8106.1	22.8891	18.4883	20.6229	36.68	29.4429	13.27		20.6668	26.4643
MSTRG.206084.3	24.2479	65.6124	26.5855	35.1812	44.7548	107.973		38.8153	62.6363
MSTRG.246083.12	0	2119.64	0	30.3951	0	5.62959		706.547	12.0082
MSTRG.220278.2	21.2981	23.3092	0	29.6492	25.2909	16.3129		14.8691	23.751
MSTRG.119401.2	0	0	0	29.2084	0.979921	40.6919		0	23.6267
MSTRG.2882.1	32.5234	0	0	27.2338	0	0		10.8411	9.07795
MSTRG.246074.3	2.69971	0.005347	13.6377	25.3675	0	0.028056		5.44759	8.46519
MSTRG.167544.2	0	0	0	23.6155	0	0		0	7.87183
MSTRG.10373.4	25.5224	67.216	20.7982	22.5781	25.2603	10.3221		37.8455	19.3868
MSTRG.266661.5	0	0	0	22.2593	16.8672	16.7797		0	18.6354
MSTRG.93340.2	4.93176	3.2263	3.03432	21.9153	21.6259	19.3147		3.73079	20.952
MSTRG.115136.1	130.654	82.4201	81.0129	21.2109	5.25922	11.5156		98.029	12.6619
MSTRG.83473.10	0.60295	0	2.93189	20.9314	0.3249	0		1.17828	7.08543
MSTRG.199025.21	0	0	0	20.4113	197.936	123.648		0	113.998
MSTRG.199026.33	5.26239	7.56287	13.4931	20.0471	7.4395	99.0419		8.7728	42.1762
MSTRG.239319.6	1.3384	1.1215	2.02922	17.7599	10.5882	6.52485		1.49637	11.6243
MSTRG.189839.1	48.0945	23.457	8.58752	17.7383	20.5342	5.20245		26.713	14.4917
MSTRG.267551.2	0	1.87276	4.14011	17.7131	2.99778	7.35846		2.00429	9.35646
MSTRG.199025.5	0	3.85968	0	17.1774	0	0		1.28656	5.72581
MSTRG.267680.1	242.258	215.247	63.1407	17.0615	35.5713	30.7646		173.548	27.7991
MSTRG.266699.4	65.9338	0	0	16.8898	0	0		21.9779	5.62993
MSTRG.37480.1	0.007868	49.7708	0	16.526	3234.96	0		16.5929	1083.83
MSTRG.189839.2	16.5289	65.5521	56.6016	16.2376	24.2885	46.1786		46.2276	28.9016
MSTRG.253612.2	0.015147	0.010507	0.013183	16.1447	3.21809	20.6888		0.0129457	13.3505
MSTRG.93366.1	5.02498	3.60475	3.05462	15.8388	12.2453	13.9746		3.89478	14.0196
MSTRG.170108.3	0	0	0	15.665	0	0		0	5.22167
MSTRG.21734.1	0	0	0.090605	15.3949	20.1289	9.84903		0.0302017	15.1243
MSTRG.239319.10	0.346243	0.303962	0.428259	14.9878	13.0946	10.6903		0.359488	12.9242
MSTRG.56641.2	0	0.050755	14.6557	14.5492	14.6282	19.5749		4.90215	16.2508
MSTRG.90093.2	0.071672	28.8677	10.0405	14.1464	11.6247	13.154		12.9933	12.975
MSTRG.21566.11	0	0.22337	3.62459	14.0358	4.75778	26.8414		1.28265	15.2117
MSTRG.35355.1	1.96913	1.19794	5.43239	13.837	9.3972	7.30957		2.86649	10.1813
MSTRG.239319.8	0.623847	0.9145	0.683622	13.6063	17.8893	3.2493		0.740656	11.5816
MSTRG.76456.1	4.26077	1.82589	24.0001	13.482	11.5295	41.5514		10.0289	22.1876
MSTRG.58451.1	0.088165	0	0	12.8113	0	12.2653		0.0293883	8.35887
MSTRG.158986.2	0.040342	5.39572	1.17914	12.755	3.63692	14.9688		2.20507	10.4536
MSTRG.206083.2	16.7514	26.9126	22.2394	12.6894	10.0903	17.3599		21.9678	13.3799
MSTRG.37480.8	0	0	0	12.6452	0	0		0	4.21507
MSTRG.246074.15	0	0	1.14195	12.4836	1.7248	2.12821		0.38065	5.44553
MSTRG.35355.5	1.44442	0.088098	11.4706	12.4756	11.5395	25.1188		4.33438	16.378
MSTRG.76456.7	0	0	0	12.2089	0	0		0	4.06964
MSTRG.156754.1	23.6349	23.7594	17.8506	12.0419	11.3726	24.3636		21.7483	15.926
MSTRG.129351.1	0.490361	0.313074	0.648054	11.7895	10.567	8.93496		0.48383	10.4305
MSTRG.199026.32	5.78261	2.60403	19.8351	11.7713	31.107	25.8345		9.40725	22.9043
MSTRG.246074.35	2.34122	1.26692	2.55306	11.6066	7.92688	9.41149		2.05373	9.64831
MSTRG.86043.3	9.35632	18.613	10.8311	11.0554	16.7239	5.42019		12.9335	11.0665
MSTRG.234810.1	10.8112	13.1265	0	11.0446	9.78151	6.97813		7.97921	9.26809
MSTRG.179189.1	5.18904	7.34587	6.33308	10.7949	3.93986	14.0501		6.28933	9.59495
MSTRG.35355.2	0.632338	0.37964	2.77253	10.5999	8.69427	6.8448		1.2615	8.71299
MSTRG.257667.1	7.4764	13.0664	7.32492	10.5196	12.3441	18.0898		9.28923	13.6512
MSTRG.206084.10	5.22843	0.028289	6.5929	10.4338	9.13634	2.56125		3.94987	7.37714
MSTRG.207981.2	6.99309	2.85601	3.06966	10.3714	6.69446	2.18002		4.30625	6.41531
MSTRG.165995.2	0	0	0	9.83252	0	0		0	3.27751
MSTRG.121601.2	0	0	0	9.76499	3.66095	0		0	4.47531
MSTRG.246074.26	0	0	0	9.69864	0	0		0	3.23288
MSTRG.76456.3	0	0	0	9.67673	0	35.6274		0	15.1014
MSTRG.27393.10	0	4.51442	0	9.53207	2.4402	0.23128		1.50481	4.06785
MSTRG.65846.1	0	0.012186	0.929681	9.4787	5.66299	7.80051		0.313956	7.6474
MSTRG.48330.7	0.635984	0.038281	0.092477	9.41577	10.3563	8.08889		0.255581	9.287
MSTRG.119655.1	0	0	0	9.32616	18.1319	17.5802		0	15.0128
MSTRG.150421.1	0.078077	0.186721	0.105644	9.0189	13.8001	9.37756		0.123481	10.7322
MSTRG.239895.5	0	0	0	9.00198	0.288924	0.875336		0	3.38875
MSTRG.266699.7	0	0	0	8.94791	0	3.60164		0	4.18318
MSTRG.239319.3	0.27204	0.216716	0.068451	8.90173	4.90671	2.20038		0.185736	5.33627
MSTRG.268175.1	8.85295	12.5886	8.33494	8.88298	10.7061	10.1361		9.9255	9.90841
MSTRG.206084.7	19.6645	9.72086	23.6517	8.45597	11.2103	0.698592		17.679	6.7883
MSTRG.245121.1	12.8207	16.7108	9.50553	8.25283	8.48158	16.9589		13.0123	11.2311
MSTRG.21566.19	0	0	1.28337	8.25262	0	20.7961		0.42779	9.68291
MSTRG.269904.1	0.047118	0.080823	0.223925	8.23637	3.24237	2.09885		0.117289	4.52586
MSTRG.206084.8	21.9399	8.83617	8.76716	8.23331	17.62	3.42244		13.1811	9.75857
MSTRG.21566.12	0	0.46715	11.2342	8.20844	3.6755	7.88704		3.90046	6.59033
MSTRG.239319.7	0	2.27994	2.17494	8.20656	3.10662	0		1.48496	3.77106
MSTRG.62221.1	4.82114	13.5528	4.06302	8.03733	3.64021	7.93029		7.47899	6.53594
MSTRG.27386.3	0	0.271706	0	7.98156	7.47393	0		0.0905687	5.15183
MSTRG.242597.4	0	0	0	7.92568	19.2279	9.50042		0	12.218
MSTRG.206084.4	3.64989	37.5803	17.8913	7.90782	26.4455	0.223842		19.7072	11.5257
MSTRG.261434.1	0	0	0	7.88262	7.11006	10.7615		0	8.58472
MSTRG.260188.28	0.018845	0.061431	0.033698	7.76509	1.89564	0.278786		0.0379913	3.31317
MSTRG.34740.2	0	0.966917	1.88894	7.72664	8.88105	3.4962		0.951953	6.70129
MSTRG.35355.4	0	0	0.082982	7.58244	0	9.28486		0.0276607	5.62243
MSTRG.246074.6	0.792341	0.182071	0.190041	7.40071	0	10.389		0.388151	5.92989
MSTRG.246074.8	0.108761	0.023676	0.206582	7.33719	0.360109	0.640669		0.113006	2.77932
MSTRG.202681.6	0.192013	0.080231	2.39984	7.30122	8.8886	1.34167		0.890693	5.84383
MSTRG.171254.2	0	0	0	6.54787	1.01624	2.70564		0	3.42325
MSTRG.266699.6	0.124282	0	0	6.54041	18.3347	13.7189		0.0414273	12.8647
MSTRG.123902.5	0.227059	0	0	6.51518	2.39806	2.69122		0.0756863	3.86816
MSTRG.115698.1	2.58765	2.42201	3.3066	6.46	4.91204	4.22013		2.77208	5.19739
MSTRG.194951.1	2.91962	2.5548	2.24286	6.40927	6.36019	6.46316		2.57243	6.41087
MSTRG.30560.6	9.39759	4.45207	13.633	6.39772	1.84289	0.404975		9.16088	2.88186
MSTRG.242597.1	2.15701	1.5865	7.68012	6.27056	12.2143	5.93767		3.80788	8.14085
MSTRG.48302.1	0.982726	2.70625	3.20777	6.24275	10.0957	3.56517		2.29892	6.63453
MSTRG.35355.6	0	0.327652	0	6.23574	0	0		0.109217	2.07858
MSTRG.51333.3	0	0.184889	0	6.22905	0	67.0199		0.0616297	24.4163
MSTRG.167686.1	0.075408	0	0.077082	6.09903	3.81718	5.84578		0.05083	5.254
MSTRG.94210.1	0	0	0	6.09862	1.787	7.76918		0	5.21827
MSTRG.271116.1	0.22956	0.748353	0.905696	6.07904	5.25796	2.88172		0.62787	4.73957
MSTRG.114270.14	0	0	0	6.00357	8.45383	4.80054		0	6.41932
MSTRG.10743.1	3.15384	3.31709	2.16529	5.91869	11.5225	5.76914		2.87874	7.73679
MSTRG.82287.2	9.9119	4.91305	6.60086	5.76524	6.01715	4.69122		7.14194	5.4912
MSTRG.249346.39	0	0	0	5.66064	4.2901	4.83437		0	4.92837
MSTRG.247869.2	0	0	0	5.60497	6.03947	6.43631		0	6.02692
MSTRG.191776.1	1.2914	1.58973	1.26868	5.56167	4.32364	3.18306		1.38327	4.35612
MSTRG.236662.9	0	0	0	5.54323	0	0		0	1.84774
MSTRG.102713.1	0	0	0	5.53023	0.60211	6.07399		0	4.06878
MSTRG.106799.1	2.26281	2.20787	2.27673	5.52221	11.1254	5.78106		2.24914	7.47622
MSTRG.241145.1	0	0	0	5.45396	6.29416	8.44246		0	6.73019
MSTRG.246074.7	9.31516	6.89392	14.1613	5.42186	24.5121	0.347618		10.1235	10.0939
MSTRG.245622.2	3.40496	4.31808	6.18035	5.35571	6.39828	10.617		4.63446	7.45701
MSTRG.234089.3	0	0	0	5.35334	0	0		0	1.78445
MSTRG.10744.1	2.64759	3.5186	2.54199	5.35314	8.90105	4.34806		2.90273	6.20075
MSTRG.224768.1	7.17946	8.31513	4.30096	5.32497	8.1862	7.22631		6.59852	6.91249
MSTRG.114245.1	0.103316	1.17043	0.130887	5.30546	15.2789	1.36663		0.46821	7.31701
MSTRG.62865.1	0	0	0.165536	5.29772	0.914061	6.59852		0.0551787	4.2701
MSTRG.164836.1	0	0	0	5.24174	0	0		0	1.74725
MSTRG.266661.7	0	0	0	5.21708	0	0		0	1.73903
MSTRG.30619.1	2.18297	2.10648	2.84432	5.17815	6.39745	5.68189		2.37792	5.7525
MSTRG.180527.1	0.077175	4.31857	0.104779	5.16225	3.83783	6.4181		1.50018	5.13939
MSTRG.246074.22	2.95918	0	2.44331	5.11921	0.92059	0		1.80083	2.01327
MSTRG.167179.6	0	0	0	5.02518	7.26496	7.74774		0	6.67929
MSTRG.246074.4	2.20334	0	10.2725	4.98561	0	0		4.15862	1.66187
MSTRG.246074.31	0.001035	7e-06	0.227707	4.97461	0.4198	0.56897		0.0762497	1.98779
MSTRG.248694.1	0.195002	0.166545	0.380075	4.9698	6.7743	1.07379		0.247207	4.27263
MSTRG.190383.1	3.93745	3.7067	5.37964	4.96396	6.67514	7.75999		4.34126	6.46636
MSTRG.136474.6	0.993742	0.564722	0.410776	4.9347	2.67861	5.76239		0.656413	4.45857
MSTRG.21566.1	0.268595	0.650434	4.79339	4.92474	3.6289	11.7556		1.90414	6.76976
MSTRG.69086.1	18.2223	27.9597	10.323	4.8103	4.38452	6.821		18.835	5.33861
MSTRG.119401.1	25.5218	17.1411	26.7397	4.77059	0.261024	3.11402		23.1342	2.71521
MSTRG.281422.13	0	0	0	4.66298	5.9067	0		0	3.52323
MSTRG.51333.5	0.355706	0	0	4.65431	9.68581	0		0.118569	4.78004
MSTRG.202361.5	0	0	0	4.64306	3.05856	12.7241		0	6.80858
MSTRG.185612.1	6.49504	6.34846	5.20514	4.6392	5.28709	4.1213		6.01622	4.68253
MSTRG.194767.1	0.310502	0.001593	0	4.6383	10.6275	8.73038		0.104032	7.99872
MSTRG.10373.1	4.32926	6.52234	3.15282	4.55344	0	2.00138		4.66814	2.18494
MSTRG.59218.6	0	0	0	4.45768	3.00614	0.462134		0	2.64198
MSTRG.183826.1	6.03385	0.087825	6.2905	4.41386	3.17807	5.23839		4.13739	4.27677
MSTRG.19849.7	0.115876	0	0	4.39117	4.98287	4.5418		0.0386253	4.63861
MSTRG.257024.1	2.18161	4.16627	3.89606	4.21248	4.05823	2.7891		3.41465	3.6866
MSTRG.110384.3	0.944455	0.701451	6.7441	4.19102	3.18359	3.99592		2.79667	3.79018
MSTRG.116207.1	2.72055	1.84333	2.55262	4.15081	3.25932	3.47476		2.37217	3.6283
MSTRG.168148.1	2.42565	3.6559	2.11056	4.1363	2.59525	4.34685		2.7307	3.6928
MSTRG.72294.12	0	0	0.454928	4.03575	5.1149	2.70095		0.151643	3.95053
MSTRG.8832.1	4.20526	2.07754	3.265	3.96693	7.93553	2.15028		3.1826	4.68424
MSTRG.240646.1	2.57812	1.06424	2.02502	3.92494	3.86836	3.70837		1.88912	3.83389
MSTRG.180879.1	6.50022	4.65232	6.15636	3.92261	4.85655	4.88244		5.76963	4.55387
MSTRG.58451.2	1.30492	0.013929	0.701242	3.91859	0.065005	1.3521		0.673362	1.77856
MSTRG.27393.9	3.06183	1.59497	0.264781	3.86643	0.848572	1.79537		1.64053	2.17012
MSTRG.200935.18	0	0	0	3.85385	0	0		0	1.28462
MSTRG.246074.13	0.372564	0.100977	1.78344	3.84829	1.70896	5.57576		0.752327	3.711
MSTRG.83474.3	16.0918	0.391454	0.244382	3.83114	1.79053	0.380003		5.57589	2.00056
MSTRG.182162.1	1.01274	0.404525	0.688806	3.82083	7.519	3.83735		0.702023	5.05906
MSTRG.246074.28	0	0	2.02162	3.80446	1.13419	1.81227		0.673872	2.25031
MSTRG.82315.1	0.117623	0.096103	0.381205	3.7998	1.66846	4.54429		0.19831	3.33751
MSTRG.233126.2	8.58462	13.6473	5.44994	3.79666	3.05023	1.56061		9.2273	2.8025
MSTRG.30030.4	0.002048	5.7e-05	0.004856	3.79066	3.57712	2.78701		0.00232033	3.38493
MSTRG.274298.1	0.011365	0.083104	0.0511	3.74676	4.12039	3.03127		0.048523	3.6328
MSTRG.83473.8	0	1.87792	0	3.68891	0	0		0.625973	1.22964
MSTRG.171254.1	1.54771	1.09845	2.17754	3.66596	2.10155	1.78023		1.6079	2.51591
MSTRG.189887.3	7.59233	4.08199	6.04692	3.65801	3.97849	5.95287		5.90708	4.52979
MSTRG.56641.7	16.0233	37.5484	13.2046	3.6407	9.55207	6.51551		22.2588	6.56943
MSTRG.272524.3	0.006197	0	0	3.62562	2.72091	3.41478		0.00206567	3.25377
MSTRG.128168.1	0.781558	0.144369	1.36006	3.57761	2.09779	3.03037		0.761995	2.90192
MSTRG.82287.1	6.36205	4.79518	5.43196	3.52339	4.01023	1.5214		5.52973	3.01834
MSTRG.197362.1	0.610419	0.860123	1.25374	3.51661	4.92905	4.18612		0.908094	4.2106
MSTRG.205435.1	1.03445	0.973486	1.08717	3.51187	2.60579	5.173		1.0317	3.76355
MSTRG.202681.7	0	0.128774	0.156301	3.50549	2.23072	0.285423		0.095025	2.00721
MSTRG.155289.3	0	0	0	3.45965	0	0		0	1.15322
MSTRG.150426.1	0	0	0.004454	3.44518	5.6715	2.56076		0.00148467	3.89248
MSTRG.206084.6	0.013163	25.7897	0	3.43562	3.94458	0		8.60094	2.46007
MSTRG.160971.3	1.12186	0.47907	0.721901	3.38684	2.119	2.20423		0.774277	2.57002
MSTRG.166480.1	5.58851	6.83826	8.01789	3.37628	3.66681	2.15799		6.81489	3.06703
MSTRG.33019.3	0	0	0	3.36358	2.30593	3.46266		0	3.04406
MSTRG.94590.1	0	0	0	3.31623	0.319777	3.433		0	2.35633
MSTRG.247869.1	2.23644	2.77113	2.33788	3.29244	2.80316	1.89172		2.44848	2.66244
MSTRG.31592.3	0.095322	0.058813	0.226879	3.256	3.45086	0.08828		0.127005	2.26505
MSTRG.70522.1	0.006304	3.88833	4.62127	3.23817	2.56949	4.17856		2.83864	3.32874
MSTRG.246074.11	0	0.128573	0.005677	3.23078	1.75772	0		0.04475	1.66283
MSTRG.221139.1	0	0.011013	0.007019	3.21896	5.56223	5.35431		0.00601067	4.71183
MSTRG.266286.1	0	0	0	3.21349	4.07991	1.38788		0	2.89376
MSTRG.203788.46	0	0	0.80101	3.20918	3.02313	1.48438		0.267003	2.57223
MSTRG.246074.18	0	0	0	3.20156	0.546602	0		0	1.24939
MSTRG.38686.1	0	0	0	3.15079	13.6956	3.64255		0	6.82963
MSTRG.48330.3	0.983829	0.019809	1.71677	3.13691	7.02905	5.19538		0.906803	5.12045
MSTRG.261946.15	0	0	0	3.13545	1.87812	0		0	1.67119
MSTRG.239319.1	3.95075	2.97057	2.06023	3.10066	3.83955	2.99511		2.99385	3.31177
MSTRG.21566.13	0	0.00346	0.877164	3.05339	1.88553	5.16802		0.293541	3.36898
MSTRG.29593.1	0.474149	0.38063	0.383514	3.05184	1.51696	1.6257		0.412764	2.06483
MSTRG.35230.1	0.659609	4.5593	0.614903	3.01777	3.54427	2.63324		1.94461	3.06509
MSTRG.76466.14	0.999193	0.715122	1.30254	2.96431	4.22953	4.50823		1.00562	3.90069
MSTRG.161573.1	3.19714	3.19225	3.59378	2.96133	4.32997	3.76596		3.32772	3.68575
MSTRG.278286.1	1.5357	1.04474	2.26665	2.95798	3.3545	1.19908		1.6157	2.50385
MSTRG.278284.1	1.19765	0.905561	1.88949	2.92099	3.65806	1.39697		1.3309	2.65867
MSTRG.201480.6	1.0209	0.987832	0.076288	2.90009	0.580366	1.2092		0.695005	1.56322
MSTRG.56641.6	0	0.207501	0	2.89173	0	0		0.069167	0.963909
MSTRG.156425.1	0	0	0	2.86296	2.04505	1.54736		0	2.15179
MSTRG.658.1	0.001911	0.243083	0	2.85414	1.3153	2.03114		0.0816647	2.06686
MSTRG.240462.1	0	0	0	2.84762	0.492275	1.80395		0	1.71461
MSTRG.278273.9	1.26698	0.811863	1.53664	2.83463	4.02109	1.43671		1.20516	2.76414
MSTRG.215778.1	0	0	0	2.83312	4.51501	3.54884		0	3.63232
MSTRG.48330.8	0	0	0	2.79792	2.74623	0.928057		0	2.1574
MSTRG.239319.4	1.80577	2.97611	1.62944	2.78369	1.98551	3.7334		2.1371	2.8342
MSTRG.72294.13	0	0	0	2.72222	0	1.57979		0	1.434
MSTRG.10740.25	2.82439	3.15646	2.47366	2.72084	3.26309	2.3958		2.81817	2.79324
MSTRG.152976.1	0	0	0	2.69679	7.59711	7.38514		0	5.89301
MSTRG.34450.1	0.066545	1.52382	0.11903	2.69505	2.40217	2.8418		0.569799	2.64634
MSTRG.249346.41	0.350452	1.76348	0.409239	2.69459	2.71661	2.56258		0.841058	2.65792
MSTRG.269753.1	1.99056	1.75674	1.18576	2.68277	2.39161	2.37642		1.64435	2.4836
MSTRG.253142.8	0	0	0	2.66412	1.01953	3.56446		0	2.41604
MSTRG.50525.6	0	0	0	2.63975	0	0.907397		0	1.18238
MSTRG.83474.1	2.31908	9.66626	1.0132	2.62794	4.1143	5.35647		4.33285	4.0329
MSTRG.184949.1	6.15091	9.20113	8.73358	2.59848	1.19535	1.51372		8.02854	1.76918
MSTRG.239319.2	3.81318	0.012693	3.98311	2.59507	3.51033	2.85784		2.60299	2.98775
MSTRG.168552.1	0	0	0	2.58824	0.428073	0		0	1.00544
MSTRG.237890.1	0	0	0	2.58447	4.06872	2.39644		0	3.01654
MSTRG.149621.11	0	0	0.105596	2.58367	3.45658	3.46893		0.0351987	3.16973
MSTRG.207917.3	0.107782	0.126891	0.28132	2.55886	1.73253	3.54707		0.171998	2.61282
MSTRG.143366.5	0	0	0	2.53521	4.3184	3.15385		0	3.33582
MSTRG.250689.1	0	1.77455	1.95202	2.53342	3.20625	2.11302		1.24219	2.61756
MSTRG.50525.7	0	0	0	2.5316	0	1.73819		0	1.42326
MSTRG.278029.1	0	0	0	2.51368	2.73576	2.50199		0	2.58381
MSTRG.150110.1	0	0	0	2.51079	0.897512	0.13153		0	1.17995
MSTRG.164521.1	1.0691	1.99906	4.48705	2.49685	6.2976	7.09529		2.5184	5.29658
MSTRG.123902.3	1.20845	0.003161	8.34394	2.46073	0.113456	0.111911		3.18518	0.895367
MSTRG.254276.1	0.001011	0.10826	0.004486	2.45647	0.53943	0.597505		0.037919	1.1978
MSTRG.38686.3	8.0979	5.30967	13.0624	2.4133	0	0		8.82332	0.804432
MSTRG.117650.1	0.527503	0.036555	0.839235	2.3978	2.78279	3.17876		0.467764	2.78645
MSTRG.124775.1	0.196638	0.058993	0	2.37811	2.02944	1.36686		0.0852103	1.9248
MSTRG.51050.2	0	0	0	2.37397	1.55404	0		0	1.30934
MSTRG.117655.2	0.258434	0.051406	0.295472	2.36175	2.68404	4.10618		0.201771	3.05066
MSTRG.196235.1	0	0.023448	0.117262	2.36003	1.52219	2.47159		0.0469033	2.11794
MSTRG.266699.2	0.002149	4.60745	0.104558	2.35581	8.09443	13.5829		1.57138	8.01106
MSTRG.67123.2	0	0	0	2.34506	0	0		0	0.781688
MSTRG.65079.3	0	0	0	2.33295	0.042368	0.836463		0	1.07059
MSTRG.272524.1	0	0.000114	0.000326	2.33182	0.747945	0.897487		0.000146667	1.32575
MSTRG.278277.1	1.63835	0.818589	1.68115	2.3231	2.55751	0.839646		1.37936	1.90675
MSTRG.230776.1	1.38193	1.62521	1.40407	2.32161	3.60041	2.6126		1.4704	2.84487
MSTRG.129017.1	1.16375	1.60941	0.913163	2.3068	4.19017	3.24052		1.22877	3.24583
MSTRG.5188.3	0	0	0	2.25939	2.24491	2.58127		0	2.36186
MSTRG.246069.2	43.8792	27.5049	102.923	2.2592	8.90594	42.6333		58.1023	17.9328
MSTRG.181082.5	0.613921	1.05669	1.47776	2.25407	3.22692	2.98934		1.04946	2.82344
MSTRG.46964.1	0.036901	0.016843	0.164251	2.24809	1.64606	2.06566		0.072665	1.9866
MSTRG.90093.3	0	0	0.332353	2.2438	1.29818	2.3468		0.110784	1.96293
MSTRG.111103.1	0.276746	0.599564	0.305304	2.2274	0.674854	1.58178		0.393871	1.49468
MSTRG.154066.2	0	1.06285	0	2.22134	1.71391	2.5222		0.354283	2.15248
MSTRG.10740.23	0	0	0	2.18895	4.69547	2.69343		0	3.19262
MSTRG.157549.1	0.012698	0.033141	0.015549	2.18072	4.45587	5.902		0.0204627	4.17953
MSTRG.73960.1	0.017045	0.407581	0.033624	2.17829	1.02588	2.57164		0.15275	1.92527
MSTRG.180908.1	0.04614	0.201608	0.154623	2.17498	17.612	2.48302		0.134124	7.42335
MSTRG.66069.1	5.0674	1.04228	0.249234	2.16781	2.72617	10.1695		2.11964	5.02117
MSTRG.111334.2	0	0.260877	0.029371	2.15671	1.28896	0.521545		0.0967493	1.3224
MSTRG.38397.11	0	0	0	2.15262	1.10566	2.39154		0	1.88327
MSTRG.266661.9	0	0	0	2.15182	0	2.41745		0	1.52309
MSTRG.71775.14	2.37928	1.5859	0.834866	2.14809	0.751107	4.02296		1.60002	2.30738
MSTRG.260152.1	0.180405	0.06417	0.0251	2.13598	12.0115	1.77472		0.0898917	5.30741
MSTRG.272689.1	0	0	0	2.11834	0.957762	0		0	1.02537
MSTRG.205413.1	0.175759	0.052018	0	2.11818	1.20723	0.735725		0.0759257	1.35371
MSTRG.206845.18	0.029047	0.054975	0	2.1169	1.77764	2.80729		0.0280073	2.23394
MSTRG.21566.7	0.40388	0.808775	0.15116	2.08998	1.49813	4.76975		0.454605	2.78595
MSTRG.181486.1	0	0	0.01349	2.05088	0.055355	0.676542		0.00449667	0.927594
MSTRG.56641.4	0	0	4.25877	2.0431	9.02157	5.36102		1.41959	5.47523
MSTRG.143092.1	1.09911	2.22262	1.05938	2.02877	1.60178	1.76097		1.46037	1.79718
MSTRG.155255.18	0	0	0	2.0004	3.15823	3.23849		0	2.79904
MSTRG.281850.2	0	0	0	1.99766	1.54412	4.06216		0	2.53465
MSTRG.27338.1	0.189356	0.353717	0	1.99257	0.196417	0.167732		0.181024	0.785572
MSTRG.76564.2	0.938986	0	0.687672	1.98622	1.80263	0.078351		0.542219	1.28907
MSTRG.175102.1	1.09305	1.59965	1.0865	1.97868	2.00903	2.08494		1.25973	2.02421
MSTRG.71775.15	0	1.40687	0	1.96933	0.901732	3.89135		0.468955	2.25414
MSTRG.69090.1	0	0.01006	0	1.9693	2.67336	1.84995		0.00335333	2.16421
MSTRG.59218.2	0	0	0	1.95737	1.79044	1.23119		0	1.65966
MSTRG.126128.1	0	0	0	1.94979	0	0		0	0.64993
MSTRG.246074.24	0.975658	0	1.51014	1.94215	8.31992	0		0.8286	3.42069
MSTRG.246074.16	3.85441	0	0.10234	1.92539	3.57938	0		1.31892	1.83492
MSTRG.216961.15	2.42625	1.84642	2.17144	1.9224	2.43045	2.0183		2.14804	2.12372
MSTRG.178039.1	0	0	0	1.91457	0.061462	1.67836		0	1.21813
MSTRG.211900.1	0	0	0	1.90119	0	0		0	0.63373
MSTRG.34690.1	0	0	0	1.89855	1.11963	0.787374		0	1.26852
MSTRG.211572.14	0.523273	0.297574	0.72122	1.88745	0.116195	0.043682		0.514022	0.682442
MSTRG.246259.1	0.087847	0.538822	0.444587	1.86358	1.37316	0.51344		0.357085	1.25006
MSTRG.233126.1	0.791498	0.617349	2.34138	1.86158	1.8113	0.860879		1.25007	1.51125
MSTRG.88960.1	0	0	0.16053	1.85732	2.35467	1.10484		0.05351	1.77228
MSTRG.279892.1	0	0	0	1.83866	0.9083	2.47161		0	1.73952
MSTRG.145964.2	0	0	0	1.83842	0	0		0	0.612808
MSTRG.236964.2	1.5195	2.25658	2.23482	1.83083	1.1891	1.76624		2.00364	1.59539
MSTRG.3338.3	0	0	0	1.8262	0.613893	1.68549		0	1.3752
MSTRG.102781.7	0.312437	0.086609	0.189458	1.82275	0.887808	1.1394		0.196168	1.28332
MSTRG.115309.1	0	0	0	1.81274	4.38126	2.19041		0	2.7948
MSTRG.9734.3	2.01296	2.03517	2.10318	1.81154	1.55292	1.35335		2.05044	1.5726
MSTRG.151120.1	0.036668	0.053559	0.086676	1.79583	0.671454	1.743		0.0589677	1.40343
MSTRG.239895.10	0	0	0	1.79577	0	3.71174		0	1.83584
MSTRG.121856.1	1.55676	1.93053	0.928249	1.79519	2.21492	1.64507		1.47184	1.88506
MSTRG.128884.18	1.02707	0.546285	0.666835	1.78744	2.62776	2.41664		0.746731	2.27728
MSTRG.41671.1	0.190447	0.147359	0.348776	1.77424	1.15486	1.87211		0.228861	1.6004
MSTRG.90096.4	0	0.036003	0	1.77188	0.719695	1.15193		0.012001	1.2145
MSTRG.234692.3	1.8792	1.79068	2.36239	1.75591	1.33424	2.40928		2.01076	1.83314
MSTRG.30560.4	0	0	0	1.75398	0	6.27068		0	2.67488
MSTRG.160971.2	2.54734	1.27247	2.3704	1.74664	1.74409	0.927405		2.0634	1.47271
MSTRG.258242.8	0	0.001086	0.00104	1.73292	1.22038	0.431829		0.000708667	1.12837
MSTRG.180556.2	0.05307	0.000369	0.000227	1.73268	0	2.57692		0.0178887	1.43653
MSTRG.170777.1	0.791992	0.738646	0.743943	1.72304	1.4228	1.14934		0.758194	1.43172
MSTRG.58451.4	0.004987	0.033909	0.031086	1.72059	1.69338	1.0585		0.0233273	1.49082
MSTRG.192394.4	0.26337	0.335107	0.220991	1.70941	0.782742	2.08969		0.273156	1.52728
MSTRG.38686.2	0	0	0	1.70908	0	0		0	0.569695
MSTRG.246074.27	0	0	2.91877	1.70196	1.89032	7.26283		0.972924	3.61837
MSTRG.278287.1	1.04779	0.85796	1.58907	1.70076	2.60749	0.88344		1.16494	1.73056
MSTRG.24925.1	0.457117	0.533118	0.600769	1.69627	0.916792	1.66499		0.530335	1.42602
MSTRG.25342.17	0	0.546773	0.081649	1.67561	1.14545	1.88742		0.209474	1.5695
MSTRG.71381.1	0.834309	1.36954	0.626117	1.66714	2.44086	4.67469		0.943323	2.92756
MSTRG.172136.1	0.273158	0.940055	0.718535	1.66486	0.310353	0.80953		0.643916	0.928246
MSTRG.14634.1	0	0	0	1.6624	1.97624	0.385719		0	1.34145
MSTRG.272806.1	3.01395	3.20699	3.12981	1.6621	2.35508	1.059		3.11692	1.69206
MSTRG.96635.1	0.456757	0	0.095738	1.66018	0.663728	1.14597		0.184165	1.15663
MSTRG.194767.4	11.1447	7.90292	9.0024	1.65553	0.62907	0.177699		9.35001	0.820767
MSTRG.31742.3	0.093534	0.161696	0.04584	1.65534	1.09446	1.10112		0.100357	1.28364
MSTRG.83473.4	5.35954	5.13181	4.28973	1.64345	8.20338	2e-06		4.92703	3.28228
MSTRG.124043.1	1.88655	1.02167	2.8577	1.63551	1.54063	2.41014		1.92197	1.86209
MSTRG.7247.7	0	0	0.396621	1.6347	0	0.699601		0.132207	0.778101
MSTRG.123902.7	0	0	0	1.62387	0.578727	0.540651		0	0.914415
MSTRG.201480.8	0.018674	0.21277	0.307546	1.62033	4.67561	0		0.179663	2.09864
MSTRG.70522.2	2.10191	2.302	1.29543	1.61716	1.65658	2.50595		1.89978	1.92656
MSTRG.108317.1	0.529892	1.11359	0.644066	1.61264	2.80604	2.42363		0.762517	2.28077
MSTRG.277440.1	0	0	0	1.61163	1.44733	1.22789		0	1.42895
MSTRG.268131.16	0.187817	0	0.127478	1.59324	1.52278	1.35434		0.105098	1.49012
MSTRG.20575.1	0	0	0	1.59145	0.429327	0.052241		0	0.691005
MSTRG.241585.10	1.50285	0.316818	0.445059	1.58743	0	0.093901		0.754908	0.560445
MSTRG.60160.12	0.29563	0.103462	0.094093	1.58217	0.428914	0.740954		0.164395	0.917345
MSTRG.155255.20	0	0	0	1.57859	2.77915	0		0	1.45258
MSTRG.239177.1	0.545468	1.08214	0.738267	1.57763	1.65595	2.39097		0.788624	1.87485
MSTRG.223411.10	0.585674	0.483984	0.526066	1.57749	1.76945	1.02671		0.531908	1.45788
MSTRG.79872.1	0.139428	0.221595	0.219239	1.57193	4.46126	0.829163		0.193421	2.28745
MSTRG.106780.3	0.108469	0.331972	0.036459	1.56034	0.918633	0.999406		0.158967	1.15946
MSTRG.27046.1	0.046478	0	0	1.54982	0.190634	0		0.0154927	0.580152
MSTRG.64981.1	0.264051	0.170069	0.129217	1.54067	0.891845	0.930713		0.187779	1.12108
MSTRG.259700.10	1.82643	1.37483	2.25685	1.53988	2.11979	1.50957		1.81937	1.72308
MSTRG.229914.1	0.785249	1.2949	1.06767	1.52115	1.40856	1.39798		1.04927	1.44256
MSTRG.90096.15	0.082856	0.10658	0.280478	1.5161	0.806989	0.066314		0.156638	0.796469
MSTRG.229464.2	0.033989	0	0.014263	1.51513	0	0.027507		0.016084	0.514212
MSTRG.89573.1	1.11641	1.03517	0.345802	1.51147	1.47445	3.0222		0.832461	2.00271
MSTRG.160971.4	0.214067	0.400054	0.174223	1.5098	1.5195	1.37359		0.262781	1.46763
MSTRG.230766.1	0.057064	0	0	1.50696	0	0.803422		0.0190213	0.770127
MSTRG.63939.1	0	0.017407	0	1.50203	0.07097	2.99046		0.00580233	1.52115
MSTRG.220278.1	0.135406	0.285172	0	1.49791	1.14005	1.09922		0.140193	1.24573
MSTRG.156137.2	0	0	0	1.49575	0.951898	3.39195		0	1.94653
MSTRG.181460.6	0.017021	0	0.101475	1.49172	0	0.800433		0.0394987	0.764051
MSTRG.190767.10	0	0	0	1.49081	0	0		0	0.496936
MSTRG.206084.2	28.2718	0.470413	1.56698	1.48994	3.01133	0		10.1031	1.50042
MSTRG.278030.1	0	0	0	1.48754	1.33381	1.07305		0	1.29813
MSTRG.220310.1	0.30154	0.326246	0.246954	1.48512	1.0615	1.46891		0.29158	1.33851
MSTRG.230770.1	0.757772	1.41277	0.766605	1.483	1.9551	1.30364		0.979049	1.58058
MSTRG.246074.25	1.15464	0.238073	4.41649	1.48294	4.22192	2.02253		1.9364	2.5758
MSTRG.98269.1	0	0	0	1.47102	0.416895	0.058085		0	0.648665
MSTRG.136564.1	0.295407	0.716044	0.112652	1.45767	2.33042	2.1386		0.374701	1.97556
MSTRG.106780.1	0	0	0	1.45726	1.74241	0.943225		0	1.38097
MSTRG.189293.2	0.886756	1.2551	0.400209	1.44731	1.34326	3.50326		0.847355	2.09794
MSTRG.240462.2	0.00326	0	0	1.43401	0.144497	0.136093		0.00108667	0.571532
MSTRG.278296.1	0.984647	1.04693	1.54102	1.43348	3.07613	1.40332		1.19087	1.97098
MSTRG.66964.2	0	0	0	1.42755	0	0		0	0.475849
MSTRG.24236.1	0.655776	0.860099	0.649294	1.42727	1.25268	1.33161		0.721723	1.33719
MSTRG.242931.6	0	0	0	1.42394	3.02363	2.7015		0	2.38302
MSTRG.278989.1	2.93641	2.52199	2.74617	1.42293	1.81233	2.64322		2.73486	1.95949
MSTRG.157588.1	0	0	0	1.42118	1.27871	2.02917		0	1.57635
MSTRG.201480.3	0.547101	0.096099	0.188737	1.41928	0.374289	0.96979		0.277312	0.92112
MSTRG.124777.1	0	0	0	1.41228	1.15342	0.844238		0	1.13664
MSTRG.156089.2	0.162006	0.03603	0.145723	1.39931	1.32342	1.67001		0.114586	1.46425
MSTRG.239319.9	0	0	0	1.39842	0.849051	0		0	0.749158
MSTRG.3262.1	1.89261	0.649844	1.64763	1.39721	1.89878	1.15537		1.3967	1.48379
MSTRG.76456.4	0.976731	0	0.206614	1.39437	0	0		0.394448	0.464789
MSTRG.212097.2	0	0	0.002745	1.39423	0.777822	0.263932		0.000915	0.811996
MSTRG.143339.1	0	0	0	1.38631	1.07919	1.12445		0	1.19665
MSTRG.118309.1	1.61779	1.37232	1.28161	1.37813	0.519576	0.327655		1.42391	0.741788
MSTRG.150865.1	0	0	0.035289	1.37382	0.598249	0.355715		0.011763	0.775929
MSTRG.121757.17	0.397905	0.47279	0.380602	1.37221	0	1.12306		0.417099	0.831757
MSTRG.278295.1	0.804906	0.838818	1.28891	1.36741	3.08334	1.40708		0.977544	1.95261
MSTRG.233666.1	0.047612	0.087011	0.021508	1.36386	1.33584	1.29067		0.0520437	1.33012
MSTRG.230765.22	2.46287	1.7194	2.48274	1.3627	1.56922	1.07905		2.22167	1.33699
MSTRG.46854.1	0.540262	1.07544	0.662338	1.35535	0.190645	0.370036		0.759346	0.638676
MSTRG.150591.2	0	0	0	1.35376	0	0		0	0.451253
MSTRG.163903.4	0	0	0	1.34376	0	0.690424		0	0.678061
MSTRG.199812.2	0	0	1.60302	1.3414	1.39003	0.490723		0.534339	1.07405
MSTRG.159662.5	0	1.74606	0	1.34067	1.30647	1.9023		0.582019	1.51648
MSTRG.217989.1	0.138472	0.651128	0.02206	1.33841	0.396312	1.76375		0.270553	1.16616
MSTRG.202574.1	0.72332	1.18973	0.521937	1.33713	1.09491	0.877206		0.811663	1.10308
MSTRG.181460.7	0	0	0	1.33293	0.0325	0.383522		0	0.582985
MSTRG.122881.1	0	0	0	1.33161	1.14138	2.25633		0	1.57644
MSTRG.119937.15	1.15226	1.39084	1.02487	1.32959	1.04585	0.613326		1.18933	0.996254
MSTRG.119401.3	10.7601	4.10219	5.93874	1.32604	0.485724	0.892188		6.93369	0.901318
MSTRG.151213.13	0.227833	0.307725	0.211885	1.32459	1.02437	3.20757		0.249148	1.85218
MSTRG.139106.2	0	0	0	1.32302	1.04835	0.505894		0	0.959089
MSTRG.134459.4	0	0	0	1.30959	1.64134	2.16047		0	1.7038
MSTRG.217762.24	0	0	0	1.30826	0	0		0	0.436087
MSTRG.57242.1	0.000426	0.34306	0.587867	1.3078	0.176584	0.79195		0.310451	0.758776
MSTRG.159359.7	0.113011	0.027487	0.065397	1.29617	1.33075	0.14205		0.0686317	0.922991
MSTRG.230202.6	0	0	0	1.29542	1.09377	1.65668		0	1.34862
MSTRG.184344.1	1.01948	1.07646	0.711782	1.29131	1.49904	2.12323		0.935906	1.63786
MSTRG.93765.14	0	0	0.638879	1.28806	0.198985	0.348128		0.21296	0.611725
MSTRG.99089.1	0	0	0	1.2853	0.856749	0.578066		0	0.906705
MSTRG.279392.1	0	0	0	1.27998	2.36372	0.76878		0	1.47083
MSTRG.137261.1	0	0.038352	0.023866	1.27571	0.554687	0.870641		0.0207393	0.900346
MSTRG.252132.1	0	0.021764	1.7e-05	1.27487	1.63722	1.98356		0.00726033	1.63188
MSTRG.59230.1	0.566804	0.58706	0.402488	1.27141	1.54453	5.02578		0.518784	2.61391
MSTRG.195095.1	0.186039	0.103363	0.129804	1.26462	1.27763	1.22822		0.139735	1.25682
MSTRG.184344.2	0	0	0	1.26319	0.459937	0.599563		0	0.774231
MSTRG.150350.2	0	0	0	1.26315	0	1.28832		0	0.85049
MSTRG.125675.5	0	0	0	1.26038	0	0		0	0.420125
MSTRG.54437.1	1.20181	1.31091	1.40669	1.25451	1.64148	0.997285		1.30647	1.29776
MSTRG.167545.1	0.057202	0.031513	0.095039	1.25009	1.47831	0.524119		0.0612513	1.08417
MSTRG.15081.3	0.209883	1.11576	0.606328	1.24224	0.453467	0.566864		0.643991	0.754191
MSTRG.168904.16	4.15347	3.58375	7.27098	1.24165	3.48336	5.22497		5.00273	3.31666
MSTRG.181460.1	0	0	0.145781	1.24141	0.199959	0.628293		0.0485937	0.689886
MSTRG.133965.1	0	0	0	1.24117	0	0		0	0.413725
MSTRG.71765.1	0	0.176843	0	1.2377	0.378612	0.73664		0.0589477	0.784316
MSTRG.141970.8	0.013373	0	0	1.23605	0.494859	0.876666		0.00445767	0.86919
MSTRG.279392.3	0	0	0	1.23302	0.731065	0		0	0.654695
MSTRG.263314.1	1.19327	2.39133	1.64054	1.23262	1.50326	1.37958		1.74171	1.37182
MSTRG.141291.8	0	0	0	1.22973	1.17729	1.2311		0	1.21271
MSTRG.73932.1	0	0	0.012022	1.2293	0.231584	0.600397		0.00400733	0.687095
MSTRG.36486.1	0	0	0	1.22666	0.173456	0.521349		0	0.640489
MSTRG.156785.1	0.099886	0.113875	0.021014	1.22572	0.415127	1.43099		0.0782583	1.02395
MSTRG.71367.1	0.632355	1.3128	0.433121	1.22014	2.20548	5.48661		0.79276	2.97074
MSTRG.72294.15	0	0	0	1.21848	0.346972	0.356769		0	0.64074
MSTRG.114345.1	0	0.321937	0	1.21793	0	0		0.107312	0.405977
MSTRG.30734.3	0.162745	0.243244	0	1.21288	0.890977	0.193034		0.13533	0.765632
MSTRG.99524.1	0.012794	0.082564	0.015527	1.21277	0.7361	0.706118		0.0369617	0.884995
MSTRG.158193.1	0	0	0	1.2089	1.39576	0.572193		0	1.05895
MSTRG.116601.1	1.66034	1.2205	1.60382	1.20166	1.15579	1.35235		1.49489	1.2366
MSTRG.30033.1	0.524481	0.206119	2.66689	1.19738	1.02734	0.265958		1.1325	0.830226
MSTRG.200687.17	0.112475	0	0.527683	1.19668	0.728441	0.262776		0.213386	0.729298
MSTRG.143366.6	0	0	0	1.1964	0.557977	0.333808		0	0.696062
MSTRG.63078.17	0.491862	0.068677	0.635731	1.19634	0.998883	0.656862		0.398757	0.950695
MSTRG.260373.2	0	0	0	1.19444	0.650128	0.82659		0	0.890387
MSTRG.217762.23	0	0	0	1.17467	0.62477	0		0	0.599813
MSTRG.181460.8	0	0	0	1.17328	0	0.178118		0	0.450467
MSTRG.65777.1	0.048406	0.261037	0	1.16967	2.2234	0.572741		0.103148	1.32194
MSTRG.124777.2	0	0	0	1.1636	1.04605	0.370739		0	0.860129
MSTRG.218376.2	0	0	0	1.16306	0	1.63725		0	0.933436
MSTRG.251829.1	0	0	0	1.15146	0.566735	0.194226		0	0.637474
MSTRG.173440.3	0.063173	0.032237	0	1.15078	0.099416	0.816377		0.0318033	0.688858
MSTRG.30559.1	0	0	0	1.14684	0.424396	0.798814		0	0.790017
MSTRG.43409.1	0.005974	0	0	1.14635	0.456749	1.00071		0.00199133	0.867935
MSTRG.196521.1	0	0	0	1.14551	1.70642	1.14613		0	1.33268
MSTRG.82298.4	0	0.031773	0	1.14427	0.182102	0.482727		0.010591	0.603034
MSTRG.202294.2	0.128666	0.23132	0	1.13958	0.0758	0.174947		0.119995	0.463443
MSTRG.120381.7	0	0	0	1.13873	1.08538	0.728565		0	0.984227
MSTRG.213107.8	0	0	0.059358	1.13641	0.004171	0.03064		0.019786	0.390406
MSTRG.1670.1	0.150436	0.109233	0.047826	1.13455	0.122268	0.389054		0.102498	0.548624
MSTRG.200029.1	0.230387	0.426475	0.435603	1.13202	0.609177	1.57447		0.364155	1.10522
MSTRG.181460.12	0.004581	0	0.033722	1.1304	0.005469	0.367724		0.0127677	0.501197
MSTRG.90096.16	0	0.092555	0.334955	1.12494	0	0.261576		0.142503	0.462173
MSTRG.217762.25	0	0	0	1.12199	0.527687	0.52934		0	0.726338
MSTRG.99695.3	0	0	0	1.12088	0	0		0	0.373626
MSTRG.58001.1	0.883125	0.966773	1.19996	1.11274	2.23048	1.6961		1.01662	1.67978
MSTRG.5803.1	0.702699	0.733402	0.823505	1.11125	1.77192	1.39394		0.753202	1.4257
MSTRG.224046.17	1.17734	0.240626	2.6288	1.10974	3.59889	1.38804		1.34892	2.03222
MSTRG.282431.2	1.87978	1e-05	2.10545	1.10569	1.17932	0.85652		1.32841	1.04718
MSTRG.10740.21	0.771069	0.793222	0.514349	1.10524	2.19429	1.66225		0.69288	1.65393
MSTRG.202029.4	0	0	0	1.1052	0.729147	0		0	0.611449
MSTRG.206092.1	0	0.02047	0	1.10252	1.56532	0.543769		0.00682333	1.07054
MSTRG.277391.3	0	0	0	1.09846	1.20424	0.808315		0	1.03701
MSTRG.105176.3	1.70609	0.741711	0.832398	1.09794	1.19032	2.87616		1.0934	1.72147
MSTRG.102262.4	0.595027	0.739961	0.618707	1.09497	0.810762	1.08805		0.651232	0.997925
MSTRG.3248.16	0	0	0	1.0919	0.820801	0.844462		0	0.919055
MSTRG.215931.2	2.94152	0.35864	0.111676	1.08809	1.64598	2.33614		1.13728	1.69007
MSTRG.71796.1	0.832686	0.562625	0.224898	1.08774	0.469706	2.26136		0.54007	1.27294
MSTRG.3112.6	0.148673	0.587392	0.26557	1.08702	0.726658	0.923139		0.333878	0.912271
MSTRG.101292.5	0	0	0	1.0821	1.19624	0.870017		0	1.04945
MSTRG.143366.8	0	0	0	1.07763	0	0.369938		0	0.482522
MSTRG.156137.1	1.65949	0.9806	1.59047	1.07267	0.556065	0		1.41018	0.542912
MSTRG.151218.1	0	0.752287	0.441684	1.07118	1.24484	4.18437		0.39799	2.1668
MSTRG.7109.13	0	0.454598	0	1.06421	0.447478	0.774801		0.151533	0.762164
MSTRG.169.1	0.93351	0.799134	1.12579	1.06035	2.15189	1.52773		0.95281	1.57999
MSTRG.111107.1	0.166005	0.34524	0.150177	1.06026	0.14244	3.52451		0.220474	1.57574
MSTRG.18372.3	1.80173	0.264818	0.705205	1.05917	0.000483	0.425309		0.923917	0.494987
MSTRG.52209.1	0.544931	1.86752	0	1.05819	0.935321	1.5147		0.80415	1.16941
MSTRG.157569.13	0.043088	0.06477	0.058004	1.05693	1.40057	2.09056		0.0552873	1.51602
MSTRG.212627.2	0.195729	0.464048	0.301892	1.05643	1.86017	0.840432		0.320556	1.25234
MSTRG.220278.3	0	0.054416	0.075116	1.05628	0.866946	0.94306		0.0431773	0.95543
MSTRG.134679.2	0.987435	0.612209	0.604564	1.05384	1.23908	1.1664		0.734736	1.1531
MSTRG.124044.1	4.43842	1.70722	1.77307	1.04936	0.838519	1.00354		2.63957	0.963806
MSTRG.207164.9	0	0	0	1.04487	1.05064	0.354234		0	0.816582
MSTRG.239320.1	0.658863	0.53953	0.298223	1.04474	1.55135	0.760268		0.498872	1.11879
MSTRG.126986.1	1.20721	1.41529	1.02947	1.04422	0.974885	1.75588		1.21732	1.25833
MSTRG.7648.4	0	0	0	1.04307	0.274314	0.272805		0	0.530065
MSTRG.3530.1	0.409098	0.333202	0.43741	1.04169	1.47468	1.13091		0.393237	1.21576
MSTRG.275518.1	0.01687	0	0	1.03992	0.99489	0.355314		0.00562333	0.796707
MSTRG.239374.1	0.303319	0.024603	0.047723	1.03967	0.177887	0.565196		0.125215	0.594251
MSTRG.100773.1	0.608574	0.721609	0.473599	1.03963	1.76575	1.68579		0.601261	1.49706
MSTRG.132408.1	0.101833	0.110665	0.215469	1.03957	0.506326	1.04738		0.142656	0.864427
MSTRG.159731.2	0	1.11386	0.013884	1.03939	0.041339	1.87816		0.375915	0.986295
MSTRG.99524.2	0	0	0	1.03899	1.20914	0		0	0.749374
MSTRG.157573.1	0	0	0	1.03813	1.47893	3.57189		0	2.02965
MSTRG.108364.4	0	0.037398	0.094055	1.03777	0.288531	0.453137		0.0438177	0.593144
MSTRG.257957.1	0	0	0	1.03561	1.03378	0.229555		0	0.766317
MSTRG.192394.5	0	0	0	1.03382	1.12628	1.72259		0	1.29423
MSTRG.111106.1	0.252054	0.355963	0.340328	1.03325	1.18051	4.07208		0.316115	2.09528
MSTRG.29198.1	0	0	0	1.03062	0	0		0	0.343538
MSTRG.197914.5	0.459872	0.119913	0.011241	1.03046	0.374623	0.361402		0.197009	0.588827
MSTRG.225002.1	0.333578	0.116006	0.165284	1.02636	1.38337	0.862857		0.204956	1.09086
MSTRG.69045.1	0	0	0	1.02538	1.40179	2.22205		0	1.54974
MSTRG.67291.1	0.946738	0.373059	0.901868	1.02402	0.615699	0.62192		0.740555	0.753881
MSTRG.33552.16	0	1.25466	1.89949	1.02281	1.12304	0.425886		1.05139	0.857244
MSTRG.43409.4	0	0	0	1.02007	0.017265	0.01781		0	0.351715
MSTRG.222576.1	0.067432	0.785724	0.310505	1.01951	0.441489	1.65988		0.387887	1.04029
MSTRG.74032.1	1.05912	1.48142	0.63154	1.01649	1.46248	1.23828		1.05736	1.23908
MSTRG.231388.5	0.327405	0.407079	0.354762	1.01396	1.24042	1.29843		0.363082	1.18427
MSTRG.203543.2	0	0.016305	0.037198	1.01079	0.662647	0.769552		0.0178343	0.814331
MSTRG.236662.2	0.041211	0.079779	2.77596	1.01053	0.048394	8e-06		0.96565	0.352977
MSTRG.93938.1	0	0	0.079581	1.00687	0	1.06761		0.026527	0.691492
MSTRG.121194.2	0	0	0	1.00651	0.088189	1.01845		0	0.704383
MSTRG.52197.1	0.585888	0.571287	0.524805	1.00522	0.799448	1.46014		0.56066	1.08827
MSTRG.48302.4	3.57118	1.17328	1.02521	1.00435	5.95804	7.7502		1.92322	4.9042
MSTRG.258290.1	0.104777	1.55431	0.040721	1.00269	5.14123	4.4487		0.566604	3.53087
MSTRG.99447.33	0	0	0	1.00235	1.03338	2.18279		0	1.40617
MSTRG.114345.2	0.099684	0.021767	0.150112	0.99809	0.384534	0.224112		0.090521	0.535579
MSTRG.92647.1	0.058907	0	0	0.997298	0.869374	0.481274		0.0196357	0.782649
MSTRG.93771.1	0.153336	0.16116	0.147737	0.996795	0.181705	0.455081		0.154078	0.544527
MSTRG.243182.1	0.520677	0.321833	0.757818	0.99194	1.27688	0.92187		0.533443	1.06356
MSTRG.48302.2	0.701624	1.14604	0.856457	0.990489	1.26747	0.823515		0.901374	1.02716
MSTRG.211572.12	0	0	0	0.989992	0	0		0	0.329997
MSTRG.192452.10	0	0	0	0.98874	0	1.09959		0	0.696109
MSTRG.175814.1	0	0	0	0.984752	0.869817	0.729566		0	0.861378
MSTRG.268131.10	0.172832	0.327213	0	0.982594	1.08762	0.77096		0.166682	0.947059
MSTRG.266281.25	0.103448	0.259724	0.297307	0.98201	0.704015	1.12558		0.22016	0.937201
MSTRG.120574.1	1.26478	0.176418	0.81231	0.981133	0.640084	0.270354		0.75117	0.630524
MSTRG.5188.4	0	0	0	0.979548	0	0		0	0.326516
MSTRG.59220.1	0.013463	0.018374	0.012276	0.978353	1.46511	0.518081		0.0147043	0.987182
MSTRG.202652.12	0	0	0	0.97791	1.85558	1.14306		0	1.32552
MSTRG.110017.1	0.035871	0.113603	0.045221	0.970789	0.567701	1.1114		0.0648983	0.883296
MSTRG.179365.1	0.296229	0.384225	0.243638	0.97012	0.418484	0.412009		0.308031	0.600204
MSTRG.111047.2	0.367099	0.362715	0.414349	0.969591	0.279402	0.615772		0.381388	0.621588
MSTRG.201071.1	0.6902	0.875219	0.663588	0.967175	0.721573	0.966515		0.743002	0.885088
MSTRG.110384.2	0.154844	0.174263	0.232863	0.965985	0.622651	0		0.187323	0.529545
MSTRG.250985.1	0.273242	1.4111	0.293798	0.965774	1.01181	2.91375		0.659381	1.63045
MSTRG.23915.1	0	0	0	0.962733	0.620082	0.236565		0	0.60646
MSTRG.249970.1	0.200877	0.323475	0.443218	0.960149	0.425624	1.04122		0.322523	0.808996
MSTRG.6798.16	0.975555	1.94896	1.0544	0.960146	1.73007	0.677398		1.32631	1.12254
MSTRG.156835.7	0	0	0	0.959751	1.18937	1.34952		0	1.16621
MSTRG.124048.1	1.41912	0.787494	1.22109	0.959285	1.02897	1.29225		1.14257	1.0935
MSTRG.128584.3	0	0	0	0.956757	1.25576	1.07645		0	1.09632
MSTRG.48413.1	0	0	0	0.956577	0.955263	0.799894		0	0.903911
MSTRG.70757.1	0	0.003625	0.040325	0.956498	0.086568	0		0.01465	0.347689
MSTRG.191825.1	0	0	0	0.956198	1.43761	0		0	0.797937
MSTRG.137290.12	0	0	0	0.955456	1.34235	0.943184		0	1.08033
MSTRG.239895.7	0	0	0.124551	0.955112	0.256058	0.669413		0.041517	0.626861
MSTRG.124047.4	0	0	0	0.95207	0	0.125826		0	0.359299
MSTRG.42408.1	0.092214	0.276687	0.167435	0.951982	0.27119	0.599726		0.178779	0.607633
MSTRG.132107.1	1.82461	1.2203	2.06854	0.950519	0.929683	0.909339		1.70448	0.929847
MSTRG.250982.1	0.530022	2.06343	0.675301	0.945172	0.931859	3.32862		1.08959	1.73522
MSTRG.86816.1	0	0	0	0.94146	0.941778	0.608353		0	0.83053
MSTRG.6815.1	0.41295	0.699889	0.593966	0.939354	1.16203	0.525106		0.568935	0.875497
MSTRG.198767.3	0	0	0.030207	0.938776	0.280668	0.574507		0.010069	0.597984
MSTRG.70382.1	0	0	0	0.937329	1.85547	2.36261		0	1.71847
MSTRG.124988.1	0.101957	0.088389	0.113115	0.937271	1.12957	0.951341		0.101154	1.00606
MSTRG.86200.1	0	0	0.259214	0.93592	2.30925	1.39333		0.0864047	1.54617
MSTRG.192394.6	0.205073	0.231692	0.261509	0.935332	0.589778	1.45708		0.232758	0.994062
MSTRG.278224.1	0.842482	0.263205	1.42738	0.932002	1.84048	0.925378		0.844355	1.23262
MSTRG.96977.1	0.035577	0.005346	0.021964	0.930977	0.094285	0.52001		0.0209623	0.515091
MSTRG.59218.4	0	0	0	0.930719	0.901968	0.353945		0	0.728877
MSTRG.200935.19	0	0	0	0.929915	0	0		0	0.309972
MSTRG.145856.1	0.432906	0.473115	0	0.928947	0.40727	0.366558		0.302007	0.567592
MSTRG.4708.1	0.538566	0.326968	0.412946	0.927092	1.1046	1.00188		0.42616	1.01119
MSTRG.82269.1	0	0	0	0.926325	0	1.20841		0	0.711579
MSTRG.90871.1	1.3594	1.2705	2.09254	0.92373	0.533855	0.85827		1.57415	0.771952
MSTRG.206594.1	0.372397	0.413778	0.351195	0.922896	0.746671	0.684472		0.379123	0.78468
MSTRG.59218.1	0.093026	0.016786	0	0.922797	0.683796	0		0.036604	0.535531
MSTRG.209997.1	0.049306	0.008419	0.011089	0.922103	0.821335	0.298325		0.022938	0.680588
MSTRG.111317.7	0	0	0	0.921625	3.50434	1.87626		0	2.10074
MSTRG.224539.2	0.877353	1.46301	0.508568	0.920811	0.875344	0		0.949643	0.598718
MSTRG.69086.2	1.88753	2.98025	3.26378	0.920171	0.902832	1.31011		2.71052	1.04437
MSTRG.233803.1	1.49241	0.752801	0.825181	0.919279	0	0.192493		1.02346	0.370591
MSTRG.212401.1	0.436226	0.602094	0.286956	0.918941	0.997886	1.15926		0.441759	1.02536
MSTRG.128240.2	0.19577	0.043279	0.186467	0.915866	0.343525	0.007695		0.141839	0.422362
MSTRG.226230.1	0	0	0.366487	0.914092	0.783593	0.730278		0.122162	0.809321
MSTRG.99447.34	0.14664	0.04715	0.037914	0.912538	0.32187	0.050787		0.0772347	0.428398
MSTRG.143366.7	0	0	0	0.912516	0.527859	0.230692		0	0.557022
MSTRG.55667.13	0.17463	0	0	0.912394	1.05928	3.24212		0.05821	1.73793
MSTRG.181460.9	0	0	0	0.911031	0	0.304941		0	0.405324
MSTRG.179447.19	0.750133	1.50249	1.0922	0.910407	1.95033	3.2503		1.11494	2.03701
MSTRG.70761.1	1.00658	0.140182	0.637602	0.907077	1.03142	0.506081		0.594787	0.814858
MSTRG.244038.2	0.10343	0.071291	0.106606	0.901204	0.104242	0.35445		0.0937757	0.453299
MSTRG.110121.1	0.129695	0	0.044098	0.901076	0.036356	0.033675		0.057931	0.323702
MSTRG.93768.1	0.346336	0.076233	0.062069	0.90008	0.210796	0.603945		0.161546	0.571607
MSTRG.62854.1	0.235678	0.374041	0.428745	0.89954	0.949132	1.71326		0.346155	1.18731
MSTRG.146703.8	0.222011	0.009137	0.094995	0.897779	0.210992	0.111062		0.108714	0.406611
MSTRG.207981.1	2.57419	1.55814	1.26386	0.895629	0.613524	0.436481		1.79873	0.648545
MSTRG.261117.1	0	0	0	0.894547	0.142154	0		0	0.345567
MSTRG.83896.4	0	0	0	0.890575	1.13684	0		0	0.675805
MSTRG.83474.7	2.40341	1.64265	0.374437	0.890284	0.179269	1.36878		1.4735	0.812777
MSTRG.55667.5	0.031792	0.11573	0.009819	0.889798	0.007756	0.007357		0.052447	0.301637
MSTRG.40766.9	0.001559	0.077507	0.117144	0.884315	0.307445	0.22902		0.0654033	0.473593
MSTRG.131244.1	0	0	0	0.883097	0	0.204886		0	0.362661
MSTRG.101088.3	0	0	0	0.88304	0	0		0	0.294347
MSTRG.261207.5	0.020776	0.016857	0	0.881008	0.015421	1.22159		0.0125443	0.706008
MSTRG.136524.1	0.108434	0.150873	0.021677	0.880087	0.284671	0.783685		0.0936613	0.649481
MSTRG.34415.1	0.793315	0.084651	0.98224	0.879585	1.0993	0.80886		0.620069	0.929248
MSTRG.153026.1	0	0	0	0.877956	1.04803	0.00719		0	0.644393
MSTRG.6817.1	0.380898	0.643666	0.445548	0.877923	1.08446	0.598119		0.490037	0.8535
MSTRG.75172.1	0	0	0	0.875243	2.15075	0.877384		0	1.30112
MSTRG.35355.7	0.017813	1.18425	0.811119	0.875083	3.37402	2.12929		0.671062	2.12613
MSTRG.246074.32	0	0.12709	0.665311	0.872518	0.88608	2.27638		0.264134	1.34499
MSTRG.192410.1	0.085667	0.181638	0.17587	0.869839	0.502036	1.18134		0.147725	0.851072
MSTRG.142075.19	0.819321	0.877375	0.934888	0.869477	1.72565	1.10978		0.877195	1.23497
MSTRG.102781.3	0.117115	0	0.102796	0.868895	0.106748	0.461727		0.0733037	0.479123
MSTRG.107968.8	0.132266	0.310674	0.078939	0.86457	0.862684	1.28651		0.17396	1.00459
MSTRG.181460.10	0	0	0	0.864026	0.052995	0.751343		0	0.556121
MSTRG.217804.7	0.866101	0.631482	2.63452	0.863991	1.06446	1.30716		1.37737	1.07854
MSTRG.107969.1	0.593994	1.02973	0.60116	0.863526	0.76	1.65395		0.741628	1.09249
MSTRG.32797.1	0.277632	0	0.464192	0.861347	1.99784	0.262646		0.247275	1.04061
MSTRG.31521.10	0.563212	0.412379	0.352679	0.860693	0.452553	0.537268		0.442757	0.616838
MSTRG.210591.1	0	0	0	0.859765	0	0		0	0.286588
MSTRG.9755.1	0.960572	1.16476	0.915923	0.859642	1.95753	0.338344		1.01375	1.05184
MSTRG.169591.1	0.65409	0.760211	0.085837	0.859516	0.397011	0.485556		0.500046	0.580694
MSTRG.208770.1	0.612256	0.348187	0.252498	0.858637	1.21193	2.11109		0.404314	1.39388
MSTRG.30735.1	0	0	0.246789	0.856199	0.528188	0.389455		0.082263	0.591281
MSTRG.79615.1	0.44362	0.554821	0.813439	0.855978	0.319649	0.409124		0.60396	0.52825
MSTRG.77176.4	0	0	0	0.855031	0	0		0	0.28501
MSTRG.48037.1	0	0	0.357078	0.851722	1.12039	0.561266		0.119026	0.844459
MSTRG.80751.11	0	0.341581	0.248237	0.850798	0.85189	0.09234		0.196606	0.598343
MSTRG.135332.2	0.849322	0.768572	1.61516	0.850569	0.634199	1.48688		1.07769	0.990548
MSTRG.91991.2	0.303659	0.46867	0.392354	0.850163	0.552446	0.304436		0.388228	0.569015
MSTRG.244200.12	0.380153	0.863426	0.274851	0.84947	2.37276	1.23149		0.506143	1.48457
MSTRG.35088.1	0	0	0.048108	0.846559	0.477492	0.537579		0.016036	0.620543
MSTRG.52492.39	0.024535	0.012165	0	0.846074	0.170346	1.46511		0.0122333	0.827178
MSTRG.8804.1	0.179838	0.157874	0.065868	0.844836	1.19649	0.826947		0.134527	0.95609
MSTRG.218151.8	0	0	0	0.838628	0.207172	0.421752		0	0.489184
MSTRG.178233.12	0.026971	0	0	0.838626	0.608985	0		0.00899033	0.482537
MSTRG.231255.3	0	0.092197	0.113976	0.838583	0.245241	0.483772		0.0687243	0.522532
MSTRG.109964.1	0	0	0	0.837359	0.075713	0.090136		0	0.334403
MSTRG.252972.1	0.151616	0	0.168693	0.836412	0.309742	0.270924		0.10677	0.472359
MSTRG.220704.1	0	0	0	0.833936	0.88957	0.418944		0	0.71415
MSTRG.111343.1	0.101935	0.251994	0.05791	0.833054	0.500117	0.495067		0.13728	0.609413
MSTRG.251348.1	0.234952	0	0.054337	0.832887	0.179792	0.167376		0.0964297	0.393352
MSTRG.159239.4	0	0.03521	0.151917	0.832356	0.183445	0.870393		0.0623757	0.628731
MSTRG.259196.1	0.250675	0.232264	0.108976	0.830645	0.568969	0.521422		0.197305	0.640345
MSTRG.230530.5	0.232639	0.363675	0.317136	0.825982	0.439805	1.56298		0.304483	0.942923
MSTRG.233413.46	3.45226	0.801432	0.236489	0.825674	0.206273	3.69802		1.49673	1.57666
MSTRG.83833.1	0	0.005035	0	0.824677	2.33794	1.58739		0.00167833	1.58333
MSTRG.278175.1	0.225874	0.469525	0.562939	0.824417	1.41497	0.835235		0.419446	1.02487
MSTRG.167408.1	0	0.05168	0	0.823416	6.29227	2.13534		0.0172267	3.08367
MSTRG.138089.6	0.081633	0.255956	0.133757	0.822708	0.399192	0.473706		0.157115	0.565202
MSTRG.181460.13	0	0	0	0.822223	0	0.139256		0	0.320493
MSTRG.125397.1	0.159716	8.1e-05	0.07512	0.821711	0.96135	0.510087		0.0783057	0.764383
MSTRG.157560.1	0.069654	0.142947	0	0.820902	2.31947	3.43096		0.070867	2.19044
MSTRG.50486.1	0.299757	0.049872	0.130329	0.820601	0.412168	0.805085		0.159986	0.679285
MSTRG.4675.35	0.533294	0.196897	0.358652	0.820446	0.823246	0.713844		0.362948	0.785845
MSTRG.125496.2	0.771461	2.0862	0.177652	0.820188	0.148358	0.123848		1.01177	0.364131
MSTRG.268820.1	0	0	0	0.818488	0.863129	0.790112		0	0.82391
MSTRG.212400.1	0.335915	0.460347	0.259567	0.818143	0.764602	0.812176		0.351943	0.798307
MSTRG.277384.1	0	0	0	0.818012	0.354051	0.283075		0	0.485046
MSTRG.99515.13	0.016036	0	0	0.817044	0	0		0.00534533	0.272348
MSTRG.122839.1	1.53638	1.67724	1.25594	0.816616	1.12041	1.40792		1.48985	1.11498
MSTRG.212402.1	0.385014	0.668944	0.543399	0.816446	1.10685	1.41389		0.532452	1.1124
MSTRG.175075.1	0.433688	0.977333	0.739904	0.816008	1.14698	1.1684		0.716975	1.0438
MSTRG.19851.1	0.138993	0.213177	0.132056	0.81404	0.675604	0.873468		0.161409	0.787704
MSTRG.34210.4	0.156283	0.231468	0	0.813319	0.120302	0.491089		0.12925	0.474903
MSTRG.80483.9	0	0	0	0.811482	0.577156	1.31712		0	0.901918
MSTRG.189450.1	0.728418	0.946563	0.742377	0.81087	1.17024	1.067		0.805786	1.01603
MSTRG.121244.1	0.403676	0.380443	0.18167	0.810492	0.816274	0.423884		0.32193	0.68355
MSTRG.66725.1	0	0	0	0.810255	0.173121	0.287724		0	0.4237
MSTRG.101474.7	0	0	0	0.810035	0.011277	0		0	0.273771
MSTRG.181858.6	0.296109	0	0.038568	0.808442	0.16538	1.03487		0.111559	0.669565
MSTRG.103906.1	0	0	0	0.808268	0.368118	0.181422		0	0.452603
MSTRG.92295.1	0.215758	0.196302	0.202741	0.807978	0.55781	0.807037		0.204934	0.724275
MSTRG.181858.1	0.14339	0.032742	0.054662	0.804006	0	1.09112		0.0769313	0.631707
MSTRG.182573.2	0	0	0.022468	0.803579	0.318143	0.147875		0.00748933	0.423199
MSTRG.52176.13	0.461784	0.154802	0.689237	0.802948	1.87914	1.87467		0.435274	1.51892
MSTRG.241564.1	0.359456	0.253313	0.317525	0.80214	0.688662	0.723216		0.310098	0.738006
MSTRG.3261.1	0.762541	0.26939	0.812088	0.801637	1.01139	0.671938		0.614673	0.828321
MSTRG.58523.6	0	0	0	0.798343	0.648473	0.749807		0	0.732208
MSTRG.270367.1	0	0	0	0.797401	1.15248	0.788269		0	0.912718
MSTRG.255849.1	0.000316	0	0	0.797176	0.57588	0		0.000105333	0.457685
MSTRG.50525.1	2.27784	1.24068	1.6136	0.796301	1.31013	0.542359		1.71071	0.882929
MSTRG.63764.1	0	0.11496	0.055256	0.796132	2.00087	0.509603		0.0567387	1.1022
MSTRG.269815.1	0	5.41026	0	0.795987	2.18337	0.049657		1.80342	1.00967
MSTRG.199812.1	1.44851	1.59039	1.43719	0.795872	0.872154	0.564542		1.49203	0.744189
MSTRG.52176.39	0.480782	0.827956	0.573294	0.794563	0.612064	1.025		0.627344	0.810542
MSTRG.52176.19	0.319411	0.473428	0.063488	0.790471	0.566917	0.315983		0.285442	0.55779
MSTRG.42958.2	0.487868	0.421384	0.406488	0.788699	0.452912	0.667949		0.43858	0.63652
MSTRG.19168.1	0.974554	1.3202	0.749399	0.788303	0.717377	1.62056		1.01472	1.04208
MSTRG.145852.1	0.091396	0.055722	0	0.786937	0.394143	0.232863		0.0490393	0.471314
MSTRG.87414.8	1.73699	1.65704	0.91896	0.78656	1.40257	3.03448		1.43766	1.7412
MSTRG.142859.1	0.169028	0.402146	0.02967	0.784723	0.133822	0.366259		0.200281	0.428268
MSTRG.269966.1	0.364044	0.310166	0.226452	0.782894	1.00144	2.14707		0.300221	1.31047
MSTRG.95202.1	0	0	0	0.779534	1.42714	1.13684		0	1.11451
MSTRG.150083.11	0.372713	0.275305	0.223672	0.778754	0.448905	0.176204		0.290563	0.467954
MSTRG.231571.2	0	0	0	0.778544	0.743746	0.298367		0	0.606886
MSTRG.141176.1	0.593062	0.848922	0.875072	0.776182	0.713288	1.03312		0.772352	0.840862
MSTRG.4675.9	0	0	0	0.773309	0	0		0	0.25777
MSTRG.6309.1	0.25695	0.1404	0.29018	0.77213	1.1306	1.10393		0.229177	1.00222
MSTRG.147620.1	0.298246	0	1.10961	0.770888	0.086983	0.163499		0.469286	0.340457
MSTRG.216986.1	0.387237	0.550579	0.287911	0.77022	0.54694	0.401201		0.408576	0.572787
MSTRG.202264.4	0.003592	0	0.010534	0.769356	0.889872	0		0.00470867	0.553076
MSTRG.196389.1	0.3873	0	0.04363	0.768695	0.149125	0.133001		0.143643	0.350274
MSTRG.190950.1	0	0	0	0.768429	0.608616	0.476483		0	0.617843
MSTRG.65087.2	0.664277	0.303236	1.02372	0.768152	0.672478	0.461642		0.663745	0.634091
MSTRG.34403.3	0.070165	0	0.084035	0.767957	0.48039	0.162143		0.0514	0.470163
MSTRG.165627.1	0.173722	0.156772	0.27885	0.767504	0.381213	0.401521		0.203115	0.516746
MSTRG.88671.1	0.356498	0.451559	0.351822	0.764171	0.927257	1.50381		0.386626	1.06508
MSTRG.125295.2	2.82856	1.80984	2.11382	0.763509	1.41033	1.93189		2.25074	1.36858
MSTRG.112194.1	0	0	0	0.762362	0.903104	1.38117		0	1.01555
MSTRG.58242.3	0	0	0	0.762231	1.73988	0		0	0.834038
MSTRG.140245.4	0	0	0	0.758158	0.182537	0.316892		0	0.419196
MSTRG.27386.5	1.18659	1.15189	2.31703	0.757704	0.000978	0.191958		1.55184	0.31688
MSTRG.159662.6	0	0	0	0.757671	0.458605	0.518843		0	0.578373
MSTRG.60246.1	0	0	0	0.755963	0.712364	0.970648		0	0.812992
MSTRG.130170.1	0.253257	0.536829	0.480631	0.755352	1.41739	0.657506		0.423572	0.943417
MSTRG.172317.2	0	0	0	0.753346	0.18602	0		0	0.313122
MSTRG.35244.9	0	0	0	0.753222	1.20003	1.02588		0	0.993044
MSTRG.129571.1	0.320941	0.15775	0.225922	0.752773	0.156021	0.433815		0.234871	0.447536
MSTRG.59224.19	0	0	0	0.752283	0.611521	1.80387		0	1.05589
MSTRG.13478.1	0.504573	0.652328	0.583082	0.750686	0.008716	0		0.579994	0.253134
MSTRG.10250.1	0.040137	0.050862	0	0.750365	0.589058	0.345852		0.030333	0.561758
MSTRG.186357.1	0.445186	0.415238	0.308066	0.750251	0.047371	1.61868		0.389497	0.805433
MSTRG.220699.1	0.085768	0.041963	0.12202	0.749109	0.816422	0.329773		0.0832503	0.631768
MSTRG.35656.2	0	0.035204	0	0.749105	0.027851	0		0.0117347	0.258985
MSTRG.264595.1	0	0	0	0.748256	0.424351	0.725262		0	0.632623
MSTRG.195287.1	0	0	0	0.745889	0.546965	0.95597		0	0.749608
MSTRG.169211.13	0.164214	0.027283	0.058364	0.7457	0.091837	0.892019		0.083287	0.576519
MSTRG.120090.1	0	0	0	0.745252	0.124512	0		0	0.289921
MSTRG.251843.2	0	0	0.231275	0.745212	0.106986	0.090766		0.0770917	0.314321
MSTRG.272765.1	0.0281	0.274502	0	0.744732	0.760613	0.457784		0.100867	0.654376
MSTRG.40733.1	0.372036	0.430545	0.662007	0.744588	0.281307	0.856683		0.488196	0.627526
MSTRG.189452.1	0.431923	0.674507	0.381533	0.74442	1.24851	1.34932		0.495988	1.11408
MSTRG.166314.1	0.104154	0.006438	0	0.744321	1.09994	1.00598		0.036864	0.950077
MSTRG.117198.1	0.696512	0.783731	0.775202	0.743332	0.689173	0.316868		0.751815	0.583124
MSTRG.12121.1	0	0	0	0.741069	0.097213	0		0	0.279427
MSTRG.14715.1	1.2548	1.57051	1.16469	0.737857	0.197979	0.280342		1.33	0.405393
MSTRG.65825.1	0	0	0	0.737591	2.09159	0.975882		0	1.26836
MSTRG.38239.1	0	0	0	0.734702	0.262884	0.965857		0	0.654481
MSTRG.30559.4	0	0	0	0.734662	0.10219	0.634129		0	0.490327
MSTRG.141003.12	0	0	0	0.734581	0.143947	0		0	0.292843
MSTRG.209661.1	0	0	0.20307	0.732892	0	0.426079		0.06769	0.386324
MSTRG.191664.1	0	0.02422	0.165379	0.732793	0.368376	0.629341		0.0631997	0.576837
MSTRG.253612.3	0	0	0	0.732784	0	0		0	0.244261
MSTRG.242763.1	0.15924	0.359108	0.07482	0.732694	0.272255	0.506263		0.197723	0.503737
MSTRG.253459.9	0.29519	0	0.112419	0.731687	0.913025	1.055		0.13587	0.899904
MSTRG.14691.3	0.790697	1.10006	1.37665	0.731508	0.752087	1.39599		1.08913	0.959861
MSTRG.146703.7	0	0	0	0.730703	0.035445	0		0	0.255383
MSTRG.216961.18	1.39452	3.04511	2.87738	0.728884	1.44867	1.9609		2.439	1.37948
MSTRG.209597.1	0	0	0	0.728768	0.536106	0.652532		0	0.639135
MSTRG.37237.1	0.395672	0.883146	0.294225	0.728686	0.730075	0.722154		0.524348	0.726972
MSTRG.100306.1	0.520611	0.614689	0.718962	0.728258	1.08287	1.04351		0.618087	0.951547
MSTRG.171124.1	0.06223	0	0.02752	0.728031	0.851466	0.284721		0.0299167	0.621406
MSTRG.51548.1	0.153027	0.263218	0.018296	0.72728	0.273722	0.477797		0.144847	0.492933
MSTRG.187124.1	0.411505	0.948809	0.310649	0.726902	1.07659	0.624371		0.556988	0.809288
MSTRG.234835.1	0.280682	0.20953	0.144611	0.724765	0.574396	0.245156		0.211608	0.514772
MSTRG.60575.1	0	0.066531	0	0.724755	0	0		0.022177	0.241585
MSTRG.99447.39	0	0	0	0.723303	2.83932	0		0	1.18754
MSTRG.1682.1	0	0	0	0.722171	0.464846	1.7227		0	0.969904
MSTRG.280771.1	0.432093	0	0.790025	0.720746	0	1.08892		0.407373	0.603223
MSTRG.136541.2	0	0	0	0.719479	2.34451	1.13231		0	1.39876
MSTRG.63306.1	0	0	0	0.718877	0.420924	0.402166		0	0.513989
MSTRG.224271.1	0.1333	0.094949	0.14682	0.717681	0.320522	0.027177		0.125023	0.355127
MSTRG.44663.1	0	0	0	0.717008	0	0		0	0.239003
MSTRG.52331.1	0	0.096159	0	0.71467	0	0.123478		0.032053	0.279383
MSTRG.192872.1	0	0.080059	0.019483	0.714388	0.204553	0.215905		0.0331807	0.378282
MSTRG.28108.1	0.107047	0.034938	0.068982	0.713985	0.120255	0.362599		0.0703223	0.398946
MSTRG.252171.1	0.271146	0.319508	0.156674	0.713184	1.2701	1.59693		0.249109	1.1934
MSTRG.260416.1	0.104261	0.332178	0.309737	0.710694	0.883465	0.37693		0.248725	0.65703
MSTRG.178034.2	0	0	0	0.709509	0.385984	2.95115		0	1.34888
MSTRG.58451.3	1.13682	0	0	0.706855	0	0		0.378939	0.235618
MSTRG.3793.1	0.254935	0.240945	0.293834	0.706374	0.429418	0.981291		0.263238	0.705694
MSTRG.264594.1	0	0	0	0.706283	0.203693	0.235594		0	0.381857
MSTRG.48191.1	2.52812	0	0.025613	0.704697	0.491888	0.732593		0.851243	0.643059
MSTRG.82298.6	0.207895	0	0	0.703663	0.143155	0.102449		0.0692983	0.316422
MSTRG.266192.24	0	0	0	0.701115	1.02893	0		0	0.57668
MSTRG.109307.1	0.898577	0.338461	1.31039	0.700826	0.649468	0.060893		0.849143	0.470396
MSTRG.4719.1	0.422694	0.239252	0.294143	0.699759	0.565832	0.369305		0.318696	0.544965
MSTRG.108315.1	0.133928	0.225657	0.083133	0.699521	1.02703	0.83058		0.147573	0.852377
MSTRG.229515.3	0	0.090399	0.102834	0.698269	0.713106	0.725781		0.064411	0.712385
MSTRG.177261.1	0.197638	0.139111	0.158229	0.693848	1.04174	0.930265		0.164993	0.888617
MSTRG.36568.11	0.168879	0.248361	0.120722	0.691104	1.3452	0.485214		0.179321	0.840508
MSTRG.166742.1	0	0	0	0.690615	0.054116	0		0	0.248244
MSTRG.39449.1	0.13498	0.232264	0.109747	0.689865	0.365573	0.446053		0.158997	0.500497
MSTRG.99924.7	0	0	0	0.689352	0.265629	0		0	0.318327
MSTRG.242598.1	0.154531	0	0	0.687873	1.0258	0.652426		0.0515103	0.788699
MSTRG.18371.1	0.373375	0.318247	0.250634	0.687638	2.18585	0.86595		0.314085	1.24648
MSTRG.57235.2	0.08936	0.229226	0.154304	0.687011	0.673434	0.137272		0.15763	0.499239
MSTRG.20455.1	0.216769	0.190894	0.093212	0.6862	0	0.475954		0.166958	0.387385
MSTRG.58242.7	0	0	0.325125	0.686002	0.300043	0		0.108375	0.328682
MSTRG.55667.8	0.013907	0.039066	0.135548	0.684576	0.391354	0.336922		0.0628403	0.470951
MSTRG.237494.1	0	0	0	0.684268	0	0		0	0.228089
MSTRG.88670.1	0.39491	0.494006	0.290506	0.684138	0.695726	0.811536		0.393141	0.730467
MSTRG.150097.4	0	0	0.060846	0.684112	0.100846	0		0.020282	0.261653
MSTRG.231255.1	1.01941	0.946349	0.036311	0.683562	0.245411	0.925729		0.667356	0.618234
MSTRG.68805.1	0.04889	0.084331	0.048588	0.683422	0.495462	0.480403		0.060603	0.553096
MSTRG.259752.1	0.191379	0	0.005937	0.682376	0.535786	0.24066		0.065772	0.486274
MSTRG.221403.7	0	0	0	0.681471	1.53274	0.217016		0	0.81041
MSTRG.109975.3	0	0	0	0.681009	3.80783	1.28392		0	1.92425
MSTRG.47221.7	0	0	0	0.680473	1.06354	1.24069		0	0.9949
MSTRG.6834.3	0	0.753463	0	0.677892	1.24473	0.545552		0.251154	0.822725
MSTRG.208892.15	0	0	0	0.677805	1.16922	0		0	0.615674
MSTRG.107589.1	0.193363	0.115954	0.072415	0.677414	0.665407	0.275554		0.127244	0.539458
MSTRG.171219.1	0.393823	0.216969	0.213926	0.677301	0.541863	0.518555		0.274906	0.57924
MSTRG.5736.1	0.339995	0.293042	0.172687	0.676314	0.458879	1.81734		0.268575	0.984177
MSTRG.39901.7	0	0	0	0.675918	0	0.358886		0	0.344935
MSTRG.92264.1	0.48209	0.233039	0.514107	0.675879	1.17074	0.859935		0.409745	0.902183
MSTRG.32453.1	0.374398	0.687768	0.214745	0.675713	0.661475	0.232515		0.425637	0.523234
MSTRG.88669.1	0.45063	0.329363	0.357583	0.675261	1.07698	1.39425		0.379192	1.04883
MSTRG.20455.5	0.034044	0.015194	0.043235	0.674986	0	0.024747		0.0308243	0.233244
MSTRG.206845.19	0	0	0	0.67249	0.960928	0		0	0.544473
MSTRG.38198.2	0.790188	0.613316	0.742385	0.672428	1.02751	0.860922		0.715296	0.853622
MSTRG.31708.1	0.124997	0.435619	0.146068	0.670866	0.420317	0.526351		0.235561	0.539178
MSTRG.67903.1	0.359719	0.516031	0.30324	0.670264	0.322898	0.546609		0.392997	0.513257
MSTRG.229022.2	0	0	0	0.670085	0.865609	0.210618		0	0.582104
MSTRG.40496.1	0.693879	0.499382	0.851245	0.670008	0.432264	0.388283		0.681502	0.496852
MSTRG.242961.5	0.080586	0.017265	0.144901	0.669769	0	0		0.0809173	0.223256
MSTRG.239895.9	0.505974	0	0.601529	0.669152	0.547183	6.92837		0.369168	2.7149
MSTRG.222674.1	0.102431	0.015324	0.194413	0.668954	0.379906	0.698436		0.104056	0.582432
MSTRG.202229.1	0.001874	0	0	0.668874	0	0.002264		0.000624667	0.223713
MSTRG.59724.1	0.919993	0.202589	1.17959	0.667475	0.159949	0.254037		0.767392	0.360487
MSTRG.206085.1	0.152011	0.389527	0.175131	0.666703	0.50848	0.774749		0.23889	0.649977
MSTRG.110238.1	1.00768	1.20851	0.941682	0.663415	1.1417	1.078		1.05262	0.96104
MSTRG.3248.20	0	0	0	0.660556	0.553963	0.47175		0	0.56209
MSTRG.246659.2	0.000187	0	0	0.659784	0.967282	0.856338		6.23333e-05	0.827801
MSTRG.249261.3	0.065623	0	0	0.655768	0.576569	0.099529		0.0218743	0.443955
MSTRG.22741.3	0.005972	0	0.005563	0.655741	0.077344	1.33497		0.003845	0.689352
MSTRG.163342.1	0.030578	0	0	0.654043	0.154793	0.536576		0.0101927	0.448471
MSTRG.5436.2	0	0	0	0.652368	0.384362	0		0	0.345577
MSTRG.109291.2	0	0	0.228322	0.651162	0	0		0.0761073	0.217054
MSTRG.70842.4	0	0	0	0.651009	0	0.207789		0	0.286266
MSTRG.251002.1	0.083208	0.350619	0.083285	0.650327	0.342797	1.25838		0.172371	0.7505
MSTRG.238214.18	0	0	0	0.649073	0.87105	0.707434		0	0.742519
MSTRG.204723.1	0.506426	0.062103	0.354639	0.648946	0.074772	0.03103		0.307723	0.251583
MSTRG.18379.1	0	0.081682	0.061341	0.648354	0.8223	0.582319		0.0476743	0.684324
MSTRG.201480.4	0.113378	0.476078	1.37001	0.648352	0.933518	0.648808		0.653156	0.743559
MSTRG.212823.3	0.065219	0.563495	0.174124	0.648026	0.434883	0.146071		0.267613	0.40966
MSTRG.26148.1	0	0	0	0.648008	0.193709	0.039911		0	0.293876
MSTRG.258733.1	1.00082	2.50111	1.82761	0.647209	1.21993	1.05612		1.77651	0.974419
MSTRG.181082.4	0.304761	0.739161	0.480316	0.646186	0.973243	0.397753		0.508079	0.672394
MSTRG.190915.4	0.214771	0.31961	0.116167	0.645487	1.81714	1.12837		0.216849	1.197
MSTRG.97928.2	0.15271	0.159789	0.159286	0.645443	0.812674	0.525192		0.157262	0.661103
MSTRG.90006.12	0	0	0	0.644305	0.806008	0.524919		0	0.658411
MSTRG.79069.2	0	0	0	0.643897	0.15589	0		0	0.266596
MSTRG.71797.1	0.219818	0.486783	0.121877	0.643768	0.382019	1.42289		0.276159	0.816226
MSTRG.40994.3	0	0	0	0.643106	0.490592	0.099972		0	0.411223
MSTRG.133593.1	0.028855	0	0	0.641668	0.327821	0.117394		0.00961833	0.362294
MSTRG.22531.1	0	0	0	0.639044	0.34455	0.660877		0	0.548157
MSTRG.198630.16	0.433635	0	0.491463	0.638783	0.50503	0.609004		0.308366	0.584272
MSTRG.89647.1	0.611011	0.326511	0.435719	0.638509	0.41554	0		0.457747	0.35135
MSTRG.27330.2	0.104865	0.087772	0.091934	0.638107	0.004465	0.104822		0.094857	0.249131
MSTRG.192407.2	0	0.27624	0	0.637053	0.445171	1.05438		0.09208	0.712201
MSTRG.10612.1	0.015784	0.008279	0.052094	0.637019	0.6894	0.446216		0.0253857	0.590878
MSTRG.31893.11	0.228398	0.237681	0.246502	0.636109	0.313403	0.336836		0.237527	0.428783
MSTRG.276887.1	0.633565	0.683811	0.515884	0.636027	1.04273	1.14226		0.611087	0.940336
MSTRG.112063.1	0.714273	0.837143	0.424989	0.634813	0.68496	0.228458		0.658802	0.516077
MSTRG.203546.1	0.06976	0.015736	0	0.634806	0.222808	0.208962		0.0284987	0.355525
MSTRG.152662.1	0.23624	0.239478	0.328357	0.634566	0.429099	1.13256		0.268025	0.732075
MSTRG.10376.1	1.27125	2.45932	0.725951	0.634422	1.13863	0.541588		1.48551	0.771546
MSTRG.187123.1	0.04393	0.386377	0.154747	0.634264	0.365749	0.164767		0.195018	0.38826
MSTRG.91668.1	0.027468	0	0	0.631061	0.175486	0.595221		0.009156	0.467256
MSTRG.51359.1	0.058868	0.197918	0.278073	0.629967	0.156281	0.095419		0.178286	0.293889
MSTRG.1538.28	0.000588	0	0	0.629179	0.230632	0.113905		0.000196	0.324572
MSTRG.3884.1	0.191374	0.039765	0	0.629031	0.353202	1.22131		0.0770463	0.734516
MSTRG.280766.1	0.554781	0	0.451202	0.628546	0	0.719505		0.335328	0.44935
MSTRG.43394.1	0.211964	0.185243	0.145192	0.627502	0.580226	0.255874		0.1808	0.487867
MSTRG.215772.1	0	0	0	0.627197	0.247071	1.99838		0	0.95755
MSTRG.86985.1	0.667115	0.098542	0.199444	0.626477	0.314626	0.747488		0.3217	0.562864
MSTRG.120795.1	0.690963	0.84712	0.695862	0.625994	0.860743	0.703681		0.744648	0.730139
MSTRG.199254.29	0.030647	0.070685	0.097877	0.625908	0.227078	0.687619		0.066403	0.513535
MSTRG.249507.5	0	0	0	0.624562	0.233311	0.208663		0	0.355512
MSTRG.173162.1	0	0	0	0.623549	0.140053	0.104107		0	0.289236
MSTRG.113801.7	0.239021	0.065607	0.036692	0.623532	0.245225	0.115223		0.113773	0.327993
MSTRG.127798.12	0.170533	0.228454	0.024671	0.623149	0.127012	0.104876		0.141219	0.285012
MSTRG.166087.1	0	0	0	0.622561	0	0		0	0.20752
MSTRG.125478.1	0.068489	0.08516	0.078806	0.622177	0.2983	0.160701		0.077485	0.360393
MSTRG.212775.1	0.596042	0.510096	0.284445	0.620979	0.625833	0.919465		0.463528	0.722092
MSTRG.202229.2	0.283408	0.331405	0.338477	0.620804	0.559972	0.698786		0.317763	0.626521
MSTRG.88672.1	0.392328	0.432369	0.309433	0.62072	0.981838	1.47706		0.378043	1.02654
MSTRG.192394.1	0.220319	0.181331	0.182681	0.620101	0.460687	0.940342		0.194777	0.67371
MSTRG.169276.2	0	0	0	0.620096	0	0		0	0.206699
MSTRG.39901.10	0	0	0	0.619772	0.501709	0.623591		0	0.581691
MSTRG.63887.5	0.267469	0.256947	0.291502	0.61893	0.650542	0.74601		0.271973	0.671827
MSTRG.94211.3	0	0	0	0.618261	0.000107	0.257564		0	0.291977
MSTRG.147162.1	0.405097	0.342898	0.258022	0.617872	0.572374	1.18034		0.335339	0.790196
MSTRG.271478.17	0.577828	0.989372	0.382369	0.617315	1.89097	0.693901		0.649856	1.0674
MSTRG.169024.1	0.35101	0.48842	0.69588	0.61715	0.828712	0.781565		0.51177	0.742476
MSTRG.192288.5	0	0	0	0.615696	0.466265	1.15333		0	0.745098
MSTRG.4675.31	0.332311	0.311616	0.306466	0.615391	0.893301	0.30789		0.316798	0.605527
MSTRG.101486.1	0.176014	0	0.172195	0.614574	0	0		0.11607	0.204858
MSTRG.6515.1	0	0	0	0.61427	0.825936	0.449706		0	0.629971
MSTRG.50993.1	0.828633	1.08348	0.637582	0.614115	0.427469	0.353519		0.849898	0.465034
MSTRG.3260.2	0	0	0	0.612744	0.785046	0.357741		0	0.585177
MSTRG.30614.2	0.01241	0.026731	0.007851	0.612733	0.36332	0.304029		0.015664	0.426694
MSTRG.250989.1	0.270149	0.822116	0.310858	0.612371	0.518449	1.59679		0.467708	0.909204
MSTRG.192452.6	0	0.065474	0.280218	0.612127	1.07477	0.92956		0.115231	0.872153
MSTRG.204623.1	0	0	0.161737	0.61005	0	0		0.0539123	0.20335
MSTRG.133900.1	0.281232	0.504275	0.493643	0.60952	1.19734	0.695081		0.426383	0.833981
MSTRG.74209.1	0.75623	0.534045	0.448596	0.609482	1.25667	0.793696		0.579624	0.886615
MSTRG.6809.1	0.175581	0.299418	0.237715	0.609269	0.486145	0.552758		0.237571	0.549391
MSTRG.75992.2	0.601968	0.19048	0.29465	0.608823	0.702419	0.667686		0.362366	0.659643
MSTRG.182712.8	0.63268	0.696095	0.545589	0.607142	0.441411	0.77084		0.624788	0.606464
MSTRG.205704.1	0	0.120437	0	0.607124	1.24062	1.67695		0.0401457	1.1749
MSTRG.6812.1	0.331268	0.583353	0.356406	0.606982	0.824033	0.600995		0.423676	0.677337
MSTRG.243186.1	0.478081	0.311952	0.635192	0.605928	1.63708	1.02242		0.475075	1.08848
MSTRG.154355.1	0.006293	0	0.066267	0.605304	0.049013	0		0.0241867	0.218106
MSTRG.3784.1	0.280136	0.366243	0.072584	0.60525	0.647485	0.385126		0.239654	0.545954
MSTRG.76014.1	0.516621	0.24791	0.155622	0.604186	0.708602	0.653563		0.306718	0.65545
MSTRG.156269.1	0.627692	0.479947	0.328015	0.603946	0.520309	0.502814		0.478551	0.542356
MSTRG.122886.1	0.628573	0.476245	0.607167	0.603364	0.732988	0.732676		0.570662	0.689676
MSTRG.151670.1	0.283468	0.391118	0.518788	0.60317	1.01923	0.61235		0.397791	0.744917
MSTRG.240867.2	0	0	0	0.602827	0.455349	0.388069		0	0.482082
MSTRG.23260.1	1.20232	0.599517	2.27453	0.602761	1.87383	1.28325		1.35879	1.25328
MSTRG.24719.1	0.45757	2.05138	0.609098	0.600668	1.53493	0.693213		1.03935	0.942937
MSTRG.76473.1	0.032789	0.055526	0.058872	0.600196	0.863193	0.63557		0.0490623	0.699653
MSTRG.221332.1	0	0	0	0.599771	0	0.43844		0	0.34607
MSTRG.198625.4	0	0.162078	0.060989	0.59957	0.212604	0		0.0743557	0.270725
MSTRG.71798.1	0.136119	0.466039	0.101122	0.599332	0.5966	1.62008		0.234427	0.938671
MSTRG.233406.1	1.11584	0.55666	0.845316	0.599088	1.14528	2.04658		0.839272	1.26365
MSTRG.271407.1	0.197455	0.335866	0.256794	0.598632	0.500393	0.6182		0.263372	0.572408
MSTRG.82010.1	0.507843	0.438858	0.290059	0.598508	0.709675	0.550471		0.412253	0.619551
MSTRG.60467.1	0	0	0	0.596432	1.07783	1.70766		0	1.12731
MSTRG.143690.3	0.457919	0.285783	0.26741	0.596194	0.519957	0.938483		0.337037	0.684878
MSTRG.182469.1	0.390663	0.344071	0.417737	0.59592	0.701761	0.25827		0.384157	0.51865
MSTRG.4727.1	0	0	0.181749	0.595427	0.777567	0.660839		0.060583	0.677944
MSTRG.112545.1	0.22963	0.086408	0.132847	0.591258	0.061742	0.107467		0.149628	0.253489
MSTRG.105243.1	0.039292	0	0.082158	0.590606	0.164951	1.22778		0.0404833	0.661114
MSTRG.234815.3	0.021889	0.006721	0.14242	0.588704	0.154647	0.57259		0.05701	0.438647
MSTRG.118329.5	0.033382	0.128903	0	0.588428	0.464479	0.044028		0.054095	0.365645
MSTRG.4731.1	0.438456	0.231157	0.397648	0.588025	0.80121	0.878536		0.355754	0.755924
MSTRG.250077.15	0	0	0	0.5878	0	0		0	0.195933
MSTRG.35244.5	0.323105	1.03475	0.651929	0.587777	0.583793	0.872687		0.669928	0.681419
MSTRG.139254.1	0.02228	0	0	0.587154	0.158546	0.503893		0.00742667	0.416531
MSTRG.274711.19	0.068157	0.130476	0.052704	0.5865	0.357607	0.335715		0.083779	0.426607
MSTRG.175496.1	0	0	0	0.585204	0.437156	0		0	0.340787
MSTRG.82270.1	0.373672	0.20151	0.46709	0.585161	0.679202	0.489771		0.347424	0.584711
MSTRG.179516.1	0.298753	0.162592	0.419145	0.584245	0.42379	0.341655		0.293497	0.449897
MSTRG.234704.1	0.055365	0	0.033101	0.583156	0.250294	0.157368		0.0294887	0.330273
MSTRG.10612.2	0	0	0.15881	0.582505	0	0		0.0529367	0.194168
MSTRG.112859.1	0	0.053692	0	0.582284	0	0.064611		0.0178973	0.215632
MSTRG.160990.1	0.179383	0.206185	0.359371	0.581956	0.499369	0.481541		0.248313	0.520955
MSTRG.92294.1	0.40189	0.232763	0.250936	0.580852	0.530853	0.991703		0.295196	0.701136
MSTRG.277772.1	1.42198	0.156345	1.04206	0.579778	0.068863	0.412847		0.873462	0.353829
MSTRG.71800.1	0.205425	0.762765	0.174052	0.579386	0.462734	2.589		0.380747	1.21037
MSTRG.213682.1	0.063897	0	0	0.578823	0.151282	0.074253		0.021299	0.268119
MSTRG.90622.1	0	0	0	0.577225	0.627187	1.22527		0	0.809895
MSTRG.10742.2	0.028953	0.052204	0.052143	0.576664	0.586969	0.217627		0.0444333	0.46042
MSTRG.222866.2	0	0	0	0.576211	0.454625	0.205219		0	0.412018
MSTRG.230772.1	0.500598	0.855455	0.868119	0.576194	1.51574	1.63662		0.741391	1.24285
MSTRG.189451.1	0.817122	0.862806	0.630014	0.576052	0.8778	0.977076		0.769981	0.810309
MSTRG.157947.2	0	0	0	0.575358	0	0		0	0.191786
MSTRG.159431.1	0.115636	0.054263	0.062445	0.575236	0.186108	0.273764		0.077448	0.345036
MSTRG.113710.1	0.09845	0	0.026884	0.57485	0.213484	0		0.041778	0.262778
MSTRG.104990.1	0	0	0	0.574495	0.428911	0.430658		0	0.478021
MSTRG.51370.1	0.339187	0.608965	0.303755	0.573352	0.814626	0.73044		0.417302	0.706139
MSTRG.55667.3	0	0.309948	0	0.573256	7.23049	6.17129		0.103316	4.65834
MSTRG.144603.20	0	0	0	0.573254	0.79516	0.629828		0	0.666081
MSTRG.196364.1	0	0	0	0.573064	2.60546	0.790422		0	1.32298
MSTRG.168314.1	0.253879	0.214431	0.22215	0.572733	0.96796	0.698211		0.230153	0.746301
MSTRG.277794.1	0	0	0	0.572118	0.266579	0.412958		0	0.417218
MSTRG.63062.1	0.19119	0.090083	0.065169	0.571603	0	0.105189		0.115481	0.225597
MSTRG.121823.1	0.482409	0.195932	0.306883	0.571563	0.62065	0.590428		0.328408	0.594214
MSTRG.218483.2	0	0	0	0.5711	0	0		0	0.190367
MSTRG.17615.5	0.034183	1.34221	0	0.569325	2.10652	1.68154		0.458798	1.45246
MSTRG.203234.12	0	0	0.088405	0.568927	0.30127	0.524429		0.0294683	0.464875
MSTRG.20604.1	0.228351	0	0.163173	0.567749	0.185258	0		0.130508	0.251002
MSTRG.179347.1	0	0	0	0.567682	0.22833	0.341949		0	0.37932
MSTRG.261341.1	0.134963	0.030317	0	0.5673	0.023913	0.148624		0.0550933	0.246612
MSTRG.108314.1	0.355051	0.231978	0.152694	0.567234	1.10448	0.883027		0.246574	0.851581
MSTRG.145813.2	0	0	0	0.567113	0.364287	0.310185		0	0.413862
MSTRG.48.1	0	0.027733	0	0.566758	0.588859	0.58457		0.00924433	0.580062
MSTRG.87267.9	0.344945	0.440609	0.132882	0.566529	0.819164	1.89609		0.306145	1.09393
MSTRG.77572.7	0.339767	0.63346	0.339286	0.565751	0.454547	0.544141		0.437504	0.52148
MSTRG.120797.1	0.38787	0.579189	0.570327	0.565477	0.438732	0.560713		0.512462	0.521641
MSTRG.35656.1	0	0.020319	0	0.565392	0	0.138141		0.006773	0.234511
MSTRG.179315.1	0.156894	0.16507	0.104126	0.565096	0.231038	0.551012		0.14203	0.449049
MSTRG.228637.9	0	0	0	0.56464	0.312616	0.576013		0	0.484423
MSTRG.85662.2	0	0	0	0.562038	0	0.670695		0	0.410911
MSTRG.64659.1	0	0.186651	0	0.561864	0.500635	0.209329		0.062217	0.423943
MSTRG.38209.1	0.089055	0.036154	0.086263	0.561695	0.187228	0.19938		0.0704907	0.316101
MSTRG.143690.2	0.291799	0.273232	0.290564	0.561397	0.530891	0.165508		0.285198	0.419265
MSTRG.100056.1	0.192247	0.270099	0.124655	0.560776	0.400563	0.5828		0.195667	0.514713
MSTRG.127823.4	0.186905	0.109668	0	0.560669	0.697165	0.238602		0.0988577	0.498812
MSTRG.140890.1	0.060368	0.199875	0	0.560374	0.4309	0.473386		0.0867477	0.48822
MSTRG.111099.1	0.080314	0.625292	0.334407	0.559982	1.1957	1.12229		0.346671	0.959324
MSTRG.275562.1	0.135503	0.005204	0.041009	0.559324	0.521198	0.520765		0.060572	0.533762
MSTRG.34354.6	0.079545	0.205632	0	0.558282	0.543691	0.54716		0.095059	0.549711
MSTRG.160971.1	0.096187	0.07546	0.06586	0.557797	0.626514	0.250664		0.079169	0.478325
MSTRG.111047.1	0.024045	0.06451	0.068062	0.55767	0.153758	0.160104		0.0522057	0.290511
MSTRG.36650.2	0	0	0	0.557427	0.356394	0.60236		0	0.505394
MSTRG.10736.2	0	0	0	0.55677	0	0.882688		0	0.479819
MSTRG.235017.1	0	0	0	0.556476	0	0.236914		0	0.264463
MSTRG.277819.1	0	0	0	0.556145	1.17676	0.992286		0	0.908396
MSTRG.181082.3	0	0	0	0.555272	0.464012	0		0	0.339761
MSTRG.26020.1	0.358639	0.158854	0.464019	0.554228	0.475752	0.49663		0.327171	0.50887
MSTRG.210612.1	0.008775	0.318045	0.320877	0.554011	0.814231	0.008247		0.215899	0.45883
MSTRG.269753.2	0	0	0.654272	0.553759	0.52734	0.116559		0.218091	0.399219
MSTRG.165902.1	0	0	0.015387	0.552383	0.079452	0.099661		0.005129	0.243832
MSTRG.15019.1	0.053563	0.281017	0.26705	0.552125	0.22351	0.295579		0.200543	0.357071
MSTRG.145855.1	0.148222	0.194966	0	0.551536	0.433879	0.467304		0.114396	0.48424
MSTRG.210608.1	0.128643	0.141376	0.167716	0.551134	0.46872	0.4326		0.145912	0.484151
MSTRG.176383.1	0	0	0	0.551006	0.508372	0		0	0.353126
MSTRG.251802.1	0	0	0	0.550617	0.202502	0.055783		0	0.269634
MSTRG.155629.1	0	0.022335	0	0.550169	0	0.035421		0.007445	0.195197
MSTRG.35764.1	0	0	0	0.549899	0.655221	0.20158		0	0.4689
MSTRG.193807.2	0	1.85277	0	0.549775	0.503281	0.624051		0.61759	0.559036
MSTRG.251204.5	0.240412	0.312484	0.164116	0.549727	0.23786	0.251057		0.239004	0.346215
MSTRG.44221.1	0	0	0	0.548384	0.387991	0.487764		0	0.474713
MSTRG.206912.13	0	0	0	0.548219	0.436579	0.345981		0	0.443593
MSTRG.173336.1	0	0	0	0.547537	0.07614	0.553627		0	0.392435
MSTRG.125675.1	0.724565	0	0.976839	0.547369	0.353748	2.09267		0.567135	0.997929
MSTRG.150098.1	0.211094	0.123057	0.100149	0.546902	0.16928	0.15228		0.144767	0.289487
MSTRG.123251.1	0.049825	0.096268	0.074386	0.546192	0.225669	0.016401		0.073493	0.262754
MSTRG.65932.1	0.726272	0.76652	1.4117	0.546053	0.399849	0.764488		0.968165	0.57013
MSTRG.37936.1	0.360494	0.149287	1.43658	0.545803	0.451669	0.263377		0.648788	0.420283
MSTRG.180580.9	0	0	0	0.545598	0.302106	0.570796		0	0.472833
MSTRG.48330.1	0	0	0	0.545506	0	0		0	0.181835
MSTRG.114232.1	0.176916	0.034651	0.106056	0.545272	0.346382	0.504627		0.105874	0.465427
MSTRG.169590.57	0	0	0	0.544862	0.44458	0.253442		0	0.414295
MSTRG.128959.1	0.023761	0.058141	0.03066	0.54389	0.17415	0.137648		0.0375207	0.285229
MSTRG.38168.14	0.143822	0.050128	0.174954	0.542814	0.058501	0.070873		0.122968	0.224063
MSTRG.4762.1	0.322948	0.030896	0.102666	0.541826	0.294572	0.478995		0.15217	0.438464
MSTRG.207968.8	0.122694	0.53832	0.15169	0.541534	1.02767	0.752508		0.270901	0.773904
MSTRG.4758.1	0.241127	0.216444	0.255213	0.541194	0.692452	0.474995		0.237595	0.569547
MSTRG.87447.2	2.13041	0.78543	2.69098	0.541101	0.52391	0.925533		1.86894	0.663515
MSTRG.173466.8	0.028904	0.003976	0.01247	0.540222	0.280327	0.175613		0.0151167	0.332054
MSTRG.215934.2	0.026984	0.028008	0.011472	0.540133	1.55946	0.550055		0.0221547	0.883216
MSTRG.93069.4	0.25856	0	0.533325	0.539403	0.608773	0.499275		0.263962	0.54915
MSTRG.135114.1	0.129799	0.109301	0.306449	0.538355	0.436576	0.678213		0.18185	0.551048
MSTRG.164397.1	0.182236	0.174111	0.266847	0.537101	0.281784	0.359989		0.207731	0.392958
MSTRG.220423.1	0	0.247189	0.079629	0.536794	1.68727	1.11184		0.108939	1.11197
MSTRG.76387.1	0.188339	0.420876	0.096853	0.536481	0.717034	0.404607		0.235356	0.552707
MSTRG.230201.7	0	0	0	0.536451	0.150294	1.35134		0	0.679361
MSTRG.274711.1	0	0	0	0.536326	0.336942	0.33292		0	0.402063
MSTRG.137275.1	0.057135	0.092241	0.163192	0.536325	0.475428	0.44907		0.104189	0.486941
MSTRG.17622.4	0.0542	0.511733	0.212475	0.535891	0.101289	0.786494		0.259469	0.474558
MSTRG.226887.30	0.126558	0.298876	0.098668	0.535633	0.219116	0.698961		0.174701	0.48457
MSTRG.268153.1	0.00599	0.090259	0	0.535615	0.352624	0.51602		0.032083	0.468086
MSTRG.151096.1	0.371774	0.250698	0.260212	0.535344	0.573057	0.719677		0.294228	0.609359
MSTRG.49071.1	0.046431	0.063143	0.119016	0.535075	0.135154	0.135489		0.0761967	0.268573
MSTRG.275161.1	0	0	0	0.534943	2.32477	0.617518		0	1.15908
MSTRG.73440.1	0	0	0	0.534923	0	0.520012		0	0.351645
MSTRG.63939.2	0	0	0	0.533961	0	0.83609		0	0.456684
MSTRG.65070.1	0.400348	0.5274	0.387943	0.533741	1.38861	1.80411		0.438564	1.24215
MSTRG.119620.1	0.958354	0.965817	0.516635	0.53295	0.700283	0.665354		0.813602	0.632862
MSTRG.114889.1	0.380392	0.056492	0.089944	0.532231	0.136519	0.199703		0.175609	0.289484
MSTRG.188909.1	1.61914	0.210456	1.65101	0.532106	0.204089	0.286677		1.1602	0.340957
MSTRG.210700.1	0.286491	0.604659	0.289785	0.531956	0.463088	0.299237		0.393645	0.431427
MSTRG.196192.1	0.352288	0.132882	0.057644	0.531248	0.418012	1.04345		0.180938	0.664237
MSTRG.4721.1	0.410539	0.220107	0.420035	0.53092	0.668072	0.522059		0.350227	0.573684
MSTRG.199987.13	0	0	0	0.530909	0.244463	0.265265		0	0.346879
MSTRG.210632.1	0.251996	0.139611	0.111811	0.530859	0.273903	0.166659		0.167806	0.323807
MSTRG.181460.11	0.001085	0	0.088221	0.530771	0.09053	0		0.0297687	0.2071
MSTRG.76021.1	0.225918	0.375464	0.091625	0.530561	0.327988	0.776071		0.231002	0.544873
MSTRG.141025.1	0	0.578538	0.212917	0.530417	0	1.00281		0.263818	0.511075
MSTRG.201157.1	0.178586	0.214647	0.15842	0.530073	0.18209	0.308168		0.183884	0.34011
MSTRG.99467.1	0.732677	0.632635	0.332154	0.529195	0.510569	0.386133		0.565822	0.475299
MSTRG.57970.46	0.016605	0.043014	0.006623	0.529092	0.537749	0.770348		0.0220807	0.612396
MSTRG.156855.1	0.280468	0.390807	0.293815	0.528628	1.01292	0.425097		0.321697	0.65555
MSTRG.188611.2	0	0	0	0.527862	0.387249	0.160751		0	0.358621
MSTRG.225000.2	0	0	0	0.527861	0.553584	0.633041		0	0.571495
MSTRG.90096.6	0.506985	0.351497	0.335937	0.527068	0.179895	0.388438		0.39814	0.365134
MSTRG.31293.1	0	0	0	0.526976	0	0.542516		0	0.356497
MSTRG.21058.1	0	0	0	0.526949	0.267377	0.632978		0	0.475768
MSTRG.255884.1	0.029954	0	0	0.526715	0.037311	0.239548		0.00998467	0.267858
MSTRG.26565.8	0.114526	0.107737	0.118011	0.526547	0.410359	0.100942		0.113425	0.345949
MSTRG.166631.1	0	0	0	0.526373	0.733384	0		0	0.419919
MSTRG.246074.33	1.24893	0.147301	0.885971	0.526262	0.979081	1.5807		0.760734	1.02868
MSTRG.248077.1	0.019998	0	0	0.526196	0	0		0.006666	0.175399
MSTRG.148686.1	0.396454	0.376283	0.466592	0.525345	0.833366	0.654162		0.41311	0.670958
MSTRG.154959.1	0.106992	0.356457	0.26055	0.524756	0.543774	0.548188		0.241333	0.538906
MSTRG.108313.1	0.146951	0.268016	0.113356	0.524552	0.667523	0.897276		0.176108	0.69645
MSTRG.246074.9	0.027069	2.02211	1.56718	0.523336	0.456099	2.40698		1.20545	1.12881
MSTRG.60585.1	0	0	0.050941	0.523029	0.427006	0.583289		0.0169803	0.511108
MSTRG.121427.1	0	0.006065	0	0.522564	0.583427	0.226026		0.00202167	0.444006
MSTRG.230479.2	0.180264	0.025952	0.058629	0.522354	0.163035	0.519623		0.0882817	0.401671
MSTRG.108854.4	2.20255	1.33722	2.31709	0.52207	0.604022	0.628788		1.95228	0.58496
MSTRG.64312.1	0.512214	0.549653	0.393985	0.521975	0.676843	0.250832		0.485284	0.483217
MSTRG.32525.1	0.313269	0.361713	0.146538	0.521711	0.777202	0.574242		0.27384	0.624385
MSTRG.255931.1	0	0	0	0.521373	0.115483	0.085672		0	0.240843
MSTRG.184814.1	0	0	0	0.520765	0	0		0	0.173588
MSTRG.258898.2	0	0	0	0.520751	0	0		0	0.173584
MSTRG.121249.1	0.394105	0.334341	0.397231	0.520613	0.674892	0.63573		0.375226	0.610412
MSTRG.162724.1	0.326007	0.320487	0.262175	0.520394	0.647543	0.355606		0.30289	0.507848
MSTRG.179890.2	0.314145	0.069798	0.214339	0.519768	0.56928	0.390157		0.199427	0.493068
MSTRG.246074.1	0.407371	0.684631	2.9976	0.519517	0	1.65413		1.3632	0.724548
MSTRG.278418.1	0	0	0	0.519479	1.52492	0.647449		0	0.897284
MSTRG.162732.1	0	0	0	0.518915	0	0		0	0.172972
MSTRG.271016.1	0.105129	0.066659	0.0726	0.518345	0.289713	0.441616		0.0814627	0.416558
MSTRG.6221.15	0.007084	0.031623	0.171184	0.517888	0.033599	0.091299		0.0699637	0.214262
MSTRG.182187.1	0.15641	0.115473	0.167173	0.516646	0.118156	0.205612		0.146352	0.280138
MSTRG.231255.5	0.01895	0.133199	0.341569	0.515637	0.116885	0.031938		0.164573	0.221487
MSTRG.218431.1	0.042034	0.045822	0.071888	0.514511	0.402757	0.502709		0.053248	0.473326
MSTRG.76157.1	0.398777	0.426844	0.394983	0.513917	0.74211	0.584205		0.406868	0.613411
MSTRG.249500.7	0.065562	0	0	0.513829	0.296503	0		0.021854	0.270111
MSTRG.113233.1	0.102772	0.073676	0.255828	0.513419	1.08334	0.669674		0.144092	0.755476
MSTRG.32950.3	0.003506	0.266054	0	0.513141	0.406242	0.438755		0.0898533	0.452713
MSTRG.89633.1	0	0	0	0.512352	0.124087	0.39822		0	0.344886
MSTRG.160421.1	0.309235	0.297504	0.051582	0.512297	0.396068	0.196688		0.21944	0.368351
MSTRG.258130.1	0.319583	0.910451	0.101508	0.511877	0.41589	0.54189		0.443847	0.489886
MSTRG.99916.1	0.09479	0.255454	0.115346	0.511454	0.486982	0.342242		0.155197	0.446893
MSTRG.230316.1	0	0	0.038619	0.510515	0.125795	0.547205		0.012873	0.394505
MSTRG.268189.1	0.013684	0.054422	0	0.510347	0.19982	0.240444		0.022702	0.31687
MSTRG.43715.1	0.262514	0.345907	0.052816	0.510032	0.854818	0.147608		0.220412	0.504153
MSTRG.70525.12	0.283715	0.03546	0.004156	0.510018	0.169122	0		0.107777	0.22638
MSTRG.209402.1	1.26626	1.05348	0.989742	0.509445	0.320134	0.266331		1.10316	0.365303
MSTRG.111124.1	0	0	0.058238	0.50935	0.248661	0.106145		0.0194127	0.288052
MSTRG.136674.1	0.7289	0.572841	0.588673	0.508302	0.649685	1.52724		0.630138	0.895075
MSTRG.35459.34	0	0	0	0.508178	1.26223	0.870425		0	0.880277
MSTRG.206845.17	0.084182	0.189036	0.033722	0.508039	0.09424	1.22844		0.102313	0.61024
MSTRG.164597.1	0	0	0	0.507227	0	0.178248		0	0.228492
MSTRG.164801.1	0.007864	0	0.024153	0.5068	0.488738	0.567243		0.0106723	0.520927
MSTRG.244922.1	0.198846	0.368809	0.315961	0.505864	0.721531	0.546119		0.294539	0.591171
MSTRG.170220.1	0.746275	0.004275	0.42112	0.505027	0.421811	0.553737		0.390557	0.493525
MSTRG.128168.2	6e-06	0.093537	0.001471	0.504977	0.101612	0.277476		0.0316713	0.294688
MSTRG.59217.1	0.250636	0.047776	0.056369	0.504287	0.713359	0.358555		0.11826	0.5254
MSTRG.178233.15	0	0	0	0.504109	0.658531	0.599491		0	0.587377
MSTRG.23304.1	0.19902	0.262441	0.181627	0.50406	0.467431	0.776799		0.214363	0.582763
MSTRG.219366.1	0.026675	0.012259	0.058275	0.502848	2.84235	0.688006		0.032403	1.3444
MSTRG.76277.1	0.482261	0.64386	0.242894	0.502822	0.802381	0.459752		0.456338	0.588318
MSTRG.68167.1	4.72733	3.95443	3.06028	0.50262	1.11733	0.977242		3.91401	0.86573
MSTRG.168515.1	0.326213	0.432682	0.290042	0.502194	0.754349	0.75152		0.349646	0.669354
MSTRG.207176.1	0.043835	0	0.104999	0.502105	0	0.243548		0.0496113	0.248551
MSTRG.282395.1	1.0897	1.05897	0.816386	0.501796	0.713343	2.70325		0.988353	1.30613
MSTRG.142680.12	0.169724	0.380856	0.109548	0.501717	1.01913	0.949841		0.220043	0.823563
MSTRG.58073.6	0	0	0	0.501489	0.653087	0		0	0.384859
MSTRG.177256.7	0.059565	0.013425	0.082442	0.500447	0.480788	0.077736		0.0518107	0.35299
MSTRG.4787.1	0.4573	0.382036	0.395678	0.499711	0.460568	0.332903		0.411671	0.431061
MSTRG.249434.1	0.049012	0.31272	0.325662	0.499524	0.692568	0.304984		0.229131	0.499025
MSTRG.212857.2	0.048044	0.08781	0	0.498935	0.035418	0.214969		0.0452847	0.249774
MSTRG.279258.1	0.068947	0	0	0.49867	0.209988	0.05136		0.0229823	0.253339
MSTRG.51699.1	0	0	0	0.498653	0	0		0	0.166218
MSTRG.157302.1	0	0	0	0.498213	0.371222	0.549261		0	0.472899
MSTRG.87394.3	0.603864	0.711818	0.281537	0.497099	1.0039	1.44023		0.532406	0.98041
MSTRG.269643.1	0.022219	0.028992	0	0.496988	0.305374	0.297599		0.0170703	0.366654
MSTRG.21170.1	0.028266	0.029668	0.096506	0.496873	0.418572	0.265574		0.05148	0.393673
MSTRG.260629.1	0.209618	8.1e-05	0.041394	0.496702	0	0		0.0836977	0.165567
MSTRG.278820.2	0	0	0	0.496611	0.197811	0.120895		0	0.271772
MSTRG.250998.2	0.278859	0.457686	0.088464	0.496437	0.34698	1.06276		0.275003	0.635394
MSTRG.1538.4	0.729571	0	0.761564	0.496276	1.19351	0.87298		0.497045	0.854256
MSTRG.165805.1	0	0	0	0.495575	0	0		0	0.165192
MSTRG.29060.2	0.029299	1.27565	0.05287	0.495465	1.71049	1.87587		0.452607	1.36061
MSTRG.229249.1	0	0	0	0.495239	0.244236	0.494129		0	0.411201
MSTRG.4675.32	0.347169	0.304879	0.340408	0.495047	0.445706	0.403307		0.330819	0.44802
MSTRG.72841.1	0	0	0	0.494831	0	0.184152		0	0.226328
MSTRG.231392.1	0.300499	0.297967	0.171351	0.494769	0.646912	0.686302		0.256606	0.609328
MSTRG.211572.5	2.55529	0	0.000123	0.494673	0.017501	0.274648		0.851805	0.262274
MSTRG.86996.1	0.144506	0.03072	0.12614	0.494416	0.415323	0.687794		0.100455	0.532511
MSTRG.168761.1	0.039053	0.026512	0.008853	0.493797	0.014724	0.018821		0.024806	0.175781
MSTRG.94033.1	0	0	0	0.493686	0	0		0	0.164562
MSTRG.145971.1	0.072405	0	0.011564	0.493449	0.136837	0.393032		0.0279897	0.341106
MSTRG.133148.1	0	0	0	0.493338	0	0		0	0.164446
MSTRG.90900.1	0.06906	0.225021	0.164269	0.492377	0.79594	0.637726		0.152783	0.642014
MSTRG.168512.1	0.213824	0.438715	0.351167	0.492278	0.578058	0.561543		0.334569	0.54396
MSTRG.107021.1	0	0	0	0.491669	0	0.295956		0	0.262542
MSTRG.34042.1	0.00495	0.18651	0.084879	0.490913	0.794151	0.073462		0.092113	0.452842
MSTRG.190767.9	0	0	0	0.490382	1.40895	3.74685		0	1.88206
MSTRG.4760.1	0.198365	0.082992	0.081791	0.489835	0.572591	0.557543		0.121049	0.53999
MSTRG.196394.1	0.397441	0	0.101376	0.489583	0.297783	0.547556		0.166272	0.444974
MSTRG.93125.1	0.334223	0.292465	0.359318	0.489001	0.626689	0.25983		0.328669	0.458507
MSTRG.195287.2	0	0.016154	0.006632	0.488978	0.132953	0.514576		0.00759533	0.378836
MSTRG.215783.1	0	0	0	0.488922	0.399312	0.653865		0	0.514033
MSTRG.178044.1	0	0	0	0.488695	0	0.670812		0	0.386502
MSTRG.51032.1	0.204231	0.132228	0.04875	0.488688	0.546184	0.757391		0.128403	0.597421
MSTRG.87394.4	0.298772	0.463849	0.303722	0.488508	0.359402	1.30041		0.355448	0.716106
MSTRG.137958.2	0	0	0	0.488359	0.150062	0.346508		0	0.32831
MSTRG.231587.1	0.16893	0.265385	0.118737	0.488309	0.466921	0.536678		0.184351	0.497303
MSTRG.210553.1	0.004394	0.001981	0.00397	0.488279	0.195121	0.696035		0.00344833	0.459812
MSTRG.246655.1	0.450835	0.133876	0	0.487827	1.14346	0.676526		0.194904	0.769271
MSTRG.217297.1	0.547093	0.359746	0.093026	0.487238	0.129958	0.222776		0.333288	0.279991
MSTRG.147840.1	0	0	0	0.486317	0	0.1592		0	0.215172
MSTRG.49471.1	0	0	0	0.485563	0.332732	0		0	0.272765
MSTRG.115652.1	0	0	0	0.48497	0.147753	0.12664		0	0.253121
MSTRG.231580.1	0.322586	0.345965	0.372548	0.484685	0.575058	0.652863		0.347033	0.570869
MSTRG.121365.1	0.109439	0.049224	0.076926	0.48431	0.135372	0		0.0785297	0.206561
MSTRG.109075.1	0.035202	0.153221	0.063701	0.484211	0.23975	0.103748		0.0840413	0.275903
MSTRG.68811.1	0	0	0	0.48404	0.484657	0.550345		0	0.506347
MSTRG.234701.1	0.102795	0.022601	0	0.48357	0.292032	0.459983		0.0417987	0.411862
MSTRG.121252.1	0.394556	0.508602	0.496767	0.48327	0.600304	0.634594		0.466642	0.572723
MSTRG.59218.5	0	0	0	0.482285	0.921904	0.174456		0	0.526215
MSTRG.272979.1	0	0	0	0.482152	0	0.241061		0	0.241071
MSTRG.76027.1	0.057451	0.03812	0.095533	0.481632	0.081457	0.113496		0.0637013	0.225528
MSTRG.54119.6	0.092635	0.127019	0.232426	0.481413	0.59497	0.778478		0.150693	0.618287
MSTRG.207178.1	0.032998	0.030317	0.035741	0.481354	0	0		0.0330187	0.160451
MSTRG.9849.1	0	0.037098	0	0.481319	0.064834	0.050436		0.012366	0.198863
MSTRG.98449.1	0.026711	0	0.028243	0.480671	0	0		0.018318	0.160224
MSTRG.200051.6	0	0.006584	0.049342	0.480524	0	0.053469		0.018642	0.177998
MSTRG.128112.1	0	0	0	0.480295	0.404275	0.092065		0	0.325545
MSTRG.69008.1	0	0	0	0.480134	0	0		0	0.160045
MSTRG.30614.3	0.667465	0.637337	0.605162	0.479869	0.674736	1.64786		0.636655	0.934155
MSTRG.126900.1	0.038456	0.058595	0.199144	0.478605	0.372997	0.144289		0.0987317	0.331964
MSTRG.29392.7	0.068355	0.20552	0.043328	0.477577	0.063829	0.139422		0.105734	0.226943
MSTRG.31826.1	0.106432	0	0.068296	0.477187	0.108658	0.080522		0.0582427	0.222122
MSTRG.225003.9	0	0	0	0.477075	0.174283	0		0	0.217119
MSTRG.48302.6	1.20396	1.51123	2.02484	0.476511	0.345298	0.057769		1.58001	0.293193
MSTRG.39719.1	0	0	0	0.476217	0.919254	0.224196		0	0.539889
MSTRG.162726.1	0.20041	0.354828	0.215835	0.47621	0.781151	0.584106		0.257024	0.613822
MSTRG.260866.1	0.24822	0.221183	0.185978	0.475821	0.424566	0.400844		0.21846	0.433744
MSTRG.132359.1	0	0	0	0.475585	1.31221	1.35587		0	1.04789
MSTRG.142075.18	0	0	0	0.475575	2.07046	1.23731		0	1.26112
MSTRG.12315.2	0.53946	1.85781	2.37726	0.475469	0.401641	0		1.59151	0.29237
MSTRG.24925.2	0	0	0	0.475439	0.294615	0.257954		0	0.342669
MSTRG.218518.3	0.778454	0	0.223118	0.475431	0.128283	1.01054		0.333857	0.538085
MSTRG.25342.21	0	0	0	0.474799	0	0		0	0.158266
MSTRG.85884.1	0.316071	0.559783	1.0326	0.474753	1.10517	0.12104		0.636151	0.566986
MSTRG.107623.1	0.05247	0.023704	0.010056	0.474709	0.302022	0		0.0287433	0.25891
MSTRG.278215.1	0.228074	0	0	0.474661	0.201731	0		0.0760247	0.225464
MSTRG.181045.8	0	0	0	0.474335	0	0		0	0.158112
MSTRG.109577.1	0	0	0	0.473994	0.055761	0.359487		0	0.296414
MSTRG.175273.2	0	0	0	0.473752	0	0		0	0.157917
MSTRG.43553.1	0	0	0	0.473683	0.756491	0.192828		0	0.474334
MSTRG.204159.7	0.038686	0.042722	0.090901	0.473263	0.511314	0		0.0574363	0.328192
MSTRG.31025.18	0.296404	0.20422	0.211858	0.473236	0.365157	0.480678		0.237494	0.43969
MSTRG.133357.1	0	0	0.076368	0.473026	0.203728	0		0.025456	0.225585
MSTRG.79616.1	0.658948	0.492654	0.678495	0.472805	1.10228	0.413251		0.610032	0.662779
MSTRG.68810.1	0	0.022261	0.014845	0.472696	0.516782	0.522276		0.0123687	0.503918
MSTRG.113071.1	0.243365	0.092242	0.170475	0.472654	0.277072	0.559822		0.168694	0.436516
MSTRG.149621.10	0	0	0	0.472138	0.642404	0.65313		0	0.589224
MSTRG.76252.1	0	0	0	0.471893	0.35317	0.081899		0	0.302321
MSTRG.116050.3	0	0	0	0.471866	0	0		0	0.157289
MSTRG.210591.8	0	0	0	0.47186	0.377332	0.581578		0	0.476923
MSTRG.229464.3	0.143982	0.103602	0.196604	0.47134	0.115733	0.587771		0.148063	0.391615
MSTRG.217826.3	0.015071	0.095054	0.220816	0.470561	0.025329	0		0.110314	0.165297
MSTRG.268189.2	0	0.055088	0	0.470384	0.099429	0.150616		0.0183627	0.240143
MSTRG.13648.1	0	0	0.300207	0.470243	0.599427	0.902488		0.100069	0.657386
MSTRG.48088.1	0.188798	0.201519	0.029515	0.47003	0.60072	0.447717		0.139944	0.506156
MSTRG.226135.29	0.371218	0.806335	0.328532	0.469415	0.717379	0.535174		0.502028	0.573989
MSTRG.133484.1	0.383176	0.421804	0.37525	0.469273	0.57739	0.619468		0.39341	0.555377
MSTRG.235340.1	0	0	0.028486	0.469217	0.18843	0.156766		0.00949533	0.271471
MSTRG.206583.1	0.442659	0.403648	0.210957	0.469207	0.635921	0.545552		0.352421	0.550227
MSTRG.34042.5	0	0	0	0.468766	1.24767	0.36855		0	0.694994
MSTRG.245131.5	0	0	0.077315	0.468192	0.654211	0.556011		0.0257717	0.559471
MSTRG.40734.1	0.01859	0.01676	0.090461	0.468173	0.146394	0.241912		0.041937	0.285493
MSTRG.33374.7	0	0.193008	0	0.468135	0.767356	0.504526		0.064336	0.580006
MSTRG.202370.1	0.094457	0.1138	0.044626	0.468039	0.100744	0.063225		0.0842943	0.210669
MSTRG.79452.1	0.145068	0.065067	0.07467	0.467161	0.199202	0.181893		0.094935	0.282752
MSTRG.213008.1	0.15849	0.316799	0.127125	0.466876	0.520734	0.369375		0.200805	0.452328
MSTRG.217310.1	0.176905	0.075114	0.118259	0.466065	0.085654	0.32611		0.123426	0.29261
MSTRG.169025.1	0.211728	0.326252	0.222248	0.465092	0.633695	0.380764		0.253409	0.493184
MSTRG.6257.8	0	0	0	0.464614	0	0.1088		0	0.191138
MSTRG.109061.1	0	0	0	0.46421	0	0.086856		0	0.183689
MSTRG.124252.1	0	0	0	0.464061	0.24015	0.24584		0	0.316684
MSTRG.130157.7	0	0	0	0.463309	0.652676	0.353248		0	0.489744
MSTRG.237695.1	0	0	0	0.462918	0.495634	0.204076		0	0.387543
MSTRG.279385.18	0	0	0	0.46287	0	0		0	0.15429
MSTRG.111146.1	0	0	0	0.462644	0.520772	0.295661		0	0.426359
MSTRG.100317.2	0	0.017566	0.024578	0.462514	0.302771	0.319069		0.014048	0.361451
MSTRG.267046.1	0	0	0	0.462356	0.22919	0.351203		0	0.347583
MSTRG.42379.1	0	0	0	0.461946	0.097142	0.297767		0	0.285618
MSTRG.272188.1	0	0	0	0.460179	0.528486	0.25435		0	0.414338
MSTRG.74806.1	0.137452	0.188933	0.057283	0.459959	0.473683	0.506487		0.127889	0.480043
MSTRG.112554.1	0.036045	0.01647	0	0.459315	0.019916	0.101344		0.017505	0.193525
MSTRG.192406.1	0.102695	0.237229	0	0.4593	0.194386	1.31732		0.113308	0.657001
MSTRG.142067.1	0.296296	0.19183	0.143915	0.459063	0.335549	0.371568		0.21068	0.388727
MSTRG.68947.18	0.066751	0.102778	0.042924	0.458844	1.02962	2.22452		0.0708177	1.23766
MSTRG.123645.6	2.97406	2.63248	4.05397	0.458757	0.552011	0.286225		3.22017	0.432331
MSTRG.91990.1	0	0	0	0.458665	0	0		0	0.152888
MSTRG.150116.1	0.236829	1.40352	0.185899	0.458605	1.53015	1.27646		0.608751	1.0884
MSTRG.110383.1	0	0	0.508837	0.457681	0.410881	0.294222		0.169612	0.387595
MSTRG.56641.5	5.47543	0.808536	0.667754	0.457628	0.810776	0.338264		2.31724	0.535556
MSTRG.52176.33	0.070905	0.316987	0.173487	0.457282	0.470097	0.036522		0.187126	0.3213
MSTRG.67110.1	0.080358	0.140692	0.207167	0.45719	0.616869	0.086694		0.142739	0.386918
MSTRG.104043.1	0	0	0	0.456806	0.077527	0.384976		0	0.306436
MSTRG.268780.1	0.005837	0	0.27382	0.455983	0.293636	0.251592		0.093219	0.333737
MSTRG.229463.1	0.125858	0.115004	0.13528	0.455732	0.136935	0.265447		0.125381	0.286038
MSTRG.121381.2	0.208806	0.199227	0.245875	0.455519	0.03671	0.039839		0.217969	0.177356
MSTRG.86961.1	0.000335	0.000804	0.000261	0.455085	0	0		0.000466667	0.151695
MSTRG.131977.1	0.208778	0.146385	0.05301	0.455058	0.598033	0.349963		0.136058	0.467685
MSTRG.4731.2	0	0.082191	0.138072	0.455003	0.117094	0		0.073421	0.190699
MSTRG.73501.1	0.101307	0.205783	0.120359	0.454908	0.339403	0.211322		0.142483	0.335211
MSTRG.88363.1	0.056389	0	0.03861	0.454534	0.22503	0.232184		0.0316663	0.303916
MSTRG.177376.1	0.1232	0	0.161928	0.454505	0	0.145498		0.0950427	0.200001
MSTRG.115110.1	0	0	0	0.454323	0.080139	0.08283		0	0.205764
MSTRG.146712.1	0	0	0	0.454255	0.055595	0.215792		0	0.241881
MSTRG.255849.4	0	0	0	0.454148	0	0		0	0.151383
MSTRG.152568.6	0.220604	0.106607	0.142942	0.454	0.660929	0.547314		0.156718	0.554081
MSTRG.64634.1	0	0.008866	0	0.453937	0	0.016179		0.00295533	0.156705
MSTRG.63826.1	0	0	0	0.453898	0	0		0	0.151299
MSTRG.266281.18	0.1228	0.100449	0.060732	0.453891	0	0		0.0946603	0.151297
MSTRG.173390.1	0	0	0	0.453426	0.272557	0		0	0.241994
MSTRG.186196.1	0	0	0	0.45338	0	0.217287		0	0.223556
MSTRG.128635.1	0.066764	0.252823	0.094581	0.453071	0.396442	0.313862		0.138056	0.387792
MSTRG.125001.1	0.019668	0.15983	0.025137	0.452467	0.966182	0.533243		0.0682117	0.650631
MSTRG.177256.8	0	0.01672	0	0.452217	0	0		0.00557333	0.150739
MSTRG.55975.1	0	0	0	0.452205	0.450614	0.298847		0	0.400555
MSTRG.212762.1	0.393454	0.265668	0.113521	0.452186	0.837048	0.582449		0.257548	0.623894
MSTRG.263314.3	0	0	0	0.452183	0.080564	0		0	0.177582
MSTRG.74795.4	0.458191	0.785561	0.620872	0.452034	0.627781	0.80632		0.621541	0.628712
MSTRG.141970.9	0	0	0	0.451961	0.061175	0		0	0.171045
MSTRG.51552.1	0.12035	0.421603	0.296319	0.451897	0.277473	0.119512		0.279424	0.282961
MSTRG.147414.1	0.132112	0	0.293971	0.451707	0.794239	0.391443		0.142028	0.545796
MSTRG.159698.4	0.007723	0.046718	0	0.451007	0	0.206803		0.018147	0.21927
MSTRG.16101.6	0	0	0	0.450722	0.37254	0.26608		0	0.363114
MSTRG.68802.1	0.073643	0	0.022017	0.450677	0.566899	1.32073		0.0318867	0.779435
MSTRG.219166.8	0.39285	0.094189	0	0.450612	0.203545	0.183968		0.162346	0.279375
MSTRG.170212.1	0.12325	0.07623	0.131983	0.450311	0.146028	0.069861		0.110488	0.222067
MSTRG.35260.1	0.743536	0.738018	0.639603	0.45023	1.3937	0.900503		0.707052	0.91481
MSTRG.205555.1	0	0	0	0.449537	0.076043	0		0	0.175193
MSTRG.82298.2	0.067923	1.09751	0.237917	0.449247	0.11479	0.130263		0.467783	0.231433
MSTRG.37849.1	0.013603	0	0	0.449042	0	0.031201		0.00453433	0.160081
MSTRG.243197.1	0.379394	0.110774	0.357172	0.448607	0.681324	0.491552		0.282447	0.540494
MSTRG.134541.6	0	0	0	0.448293	0	0		0	0.149431
MSTRG.23976.1	0.217737	0.093734	0.190361	0.448221	0.187027	0.337023		0.167277	0.32409
MSTRG.139494.1	0	0	0	0.448125	0.344557	0		0	0.264227
MSTRG.278251.4	0	0	0	0.447097	0.705141	0		0	0.384079
MSTRG.141731.1	0.171702	0.0581	0.18511	0.44628	0.219975	0.135983		0.138304	0.267413
MSTRG.48303.1	0.17532	0.127872	0.30508	0.445759	0.220813	0.164596		0.202757	0.277056
MSTRG.56357.1	0.177177	0	0.288061	0.445441	0.656648	0.20396		0.155079	0.43535
MSTRG.172985.1	0.610089	0.559731	0.56416	0.445407	0.368171	0.90635		0.577993	0.573309
MSTRG.259622.1	0.926081	0	0.350634	0.445	0.541478	0.204886		0.425572	0.397121
MSTRG.174219.1	0	0	0.018348	0.444932	0.487852	1.20103		0.006116	0.711271
MSTRG.222866.1	0.910974	0.658009	0.84915	0.444852	0.638437	0.33233		0.806044	0.471873
MSTRG.170220.2	0	0.473323	0.239233	0.444582	0.418315	0		0.237519	0.287632
MSTRG.140784.1	0.159595	0.099189	0.187307	0.444324	0.176953	0.414984		0.148697	0.34542
MSTRG.207491.1	0	0.054122	0.012735	0.444118	0.045155	0.096004		0.0222857	0.195092
MSTRG.143366.9	0	0	0	0.444027	0	0		0	0.148009
MSTRG.251802.2	0	0	0	0.443917	0.099596	0.058264		0	0.200592
MSTRG.104597.1	0	0	0	0.443261	0.170889	0		0	0.204717
MSTRG.40652.1	0.046524	0.20258	0	0.443261	0.289702	0.237564		0.0830347	0.323509
MSTRG.211270.1	0.115382	0.132078	0.095283	0.44294	0.387088	0.208343		0.114248	0.346124
MSTRG.51014.1	0.336233	0.345486	0.285216	0.442723	0.799817	0.516502		0.322312	0.586347
MSTRG.242598.2	0	0	0	0.442024	1.94249	0.330831		0	0.905115
MSTRG.217303.1	0.211661	0.152963	0.18037	0.441844	0.235164	0.261156		0.181665	0.312721
MSTRG.256373.1	0.104705	0.809534	0.033453	0.441566	0.442522	1.00953		0.315897	0.631206
MSTRG.256694.2	0.269748	0.369847	0.376736	0.441138	0.188771	0.205574		0.338777	0.278494
MSTRG.39203.1	0.163509	0.49006	0.007013	0.440301	0.059698	0.278391		0.220194	0.259463
MSTRG.35913.1	0.064567	0.025279	0.031529	0.440188	0.295889	0.60752		0.0404583	0.447866
MSTRG.217300.1	0.361352	0.127967	0.35901	0.440036	0.124838	0.37679		0.282776	0.313888
MSTRG.56682.4	0.111284	0	0	0.43993	1.16902	0.401697		0.0370947	0.670215
MSTRG.177463.1	0.243928	0.012634	0.221006	0.439451	0.626355	0.667766		0.159189	0.577857
MSTRG.195287.3	0	0	0	0.439043	0	0.215015		0	0.218019
MSTRG.7794.1	0.031713	0.05408	0.049162	0.43873	0	0.030156		0.044985	0.156295
MSTRG.276663.2	0.435432	0.422663	0.264376	0.438553	0.308677	0.411897		0.374157	0.386376
MSTRG.105095.1	0	0	0	0.438135	0.23158	0.113293		0	0.261003
MSTRG.65113.1	0	0	0	0.438077	1.9388	0.246834		0	0.87457
MSTRG.270455.1	0	0	0	0.438026	0	0.545184		0	0.327737
MSTRG.58523.8	0.005594	0.226979	0.019408	0.437937	0.442609	0.304568		0.0839937	0.395038
MSTRG.263880.1	0	0	0	0.43782	0	0.377655		0	0.271825
MSTRG.181854.1	0	0	0	0.437811	0	0		0	0.145937
MSTRG.261741.1	0	0	0.022155	0.437619	0.198251	0.422873		0.007385	0.352914
MSTRG.52176.20	0.054479	0.016809	0.015083	0.437598	0.067047	0.057673		0.0287903	0.187439
MSTRG.141031.1	0.153261	0.305596	0	0.437587	0.6662	0.365331		0.152952	0.489706
MSTRG.270148.1	0.093583	0	0.122029	0.436731	0	0.263862		0.0718707	0.233531
MSTRG.69044.1	0.039017	0	0	0.436539	0.010136	0		0.0130057	0.148892
MSTRG.141291.10	0.038939	0.041388	0.162057	0.436474	0.222737	0.464403		0.0807947	0.374538
MSTRG.87452.1	0.388973	0.329428	0.559499	0.436373	0.202952	0.29825		0.425967	0.312525
MSTRG.243187.1	0.391432	0.185874	0.463553	0.436206	0.612895	0.422003		0.346953	0.490368
MSTRG.146718.1	0	0	0	0.436171	0	0		0	0.14539
MSTRG.191187.3	0	0	0	0.436108	0	0		0	0.145369
MSTRG.168318.1	0.436852	0.287755	0.135983	0.4353	0.765682	0.480277		0.286863	0.56042
MSTRG.220278.4	0	0	0	0.435201	0.554831	0		0	0.330011
MSTRG.181480.1	0	0	0	0.434722	0.168742	0.374701		0	0.326055
MSTRG.154933.1	0.113388	0.354919	0.055906	0.434628	0.167356	0.088777		0.174738	0.230254
MSTRG.32923.1	0.304747	0.278642	0.248642	0.434571	0.173029	0.248161		0.277344	0.285254
MSTRG.70525.15	1.10068	0.425488	0.104039	0.43449	0.312169	0.956108		0.543404	0.567589
MSTRG.216361.10	0	0	0	0.434281	0.555808	0.359388		0	0.449826
MSTRG.172645.6	0.492679	0.521691	0.215213	0.434153	0.612694	0.617417		0.409861	0.554755
MSTRG.102196.2	0.101572	0	0.066303	0.434005	0.018472	0.082976		0.0559583	0.178484
MSTRG.230765.21	0.605201	0.84881	1.08333	0.433935	0.583485	0.118867		0.84578	0.378762
MSTRG.218518.4	0	0	0	0.433749	0	0		0	0.144583
MSTRG.200649.1	0	0	0	0.433163	0.286001	1.86375		0	0.860973
MSTRG.30443.1	0.103265	0.119984	0.060831	0.433147	0.150831	0.334957		0.0946933	0.306312
MSTRG.19370.1	0	0.039169	0	0.433034	0.09562	0.180384		0.0130563	0.236346
MSTRG.135508.1	0.256312	0.338019	0.341518	0.432956	0.692528	0.699255		0.31195	0.608246
MSTRG.36607.11	0.325287	0.000989	1.00997	0.432787	0.471356	0.603611		0.445417	0.502585
MSTRG.85662.1	0	0	0	0.432337	0.826639	0.543247		0	0.600741
MSTRG.160942.1	0.069935	0.217134	0.099024	0.432005	0.154272	0.286748		0.128698	0.291008
MSTRG.173747.1	0.201712	0.195667	0.364892	0.431548	0.651783	0.286003		0.25409	0.456445
MSTRG.175529.1	0	0	0	0.431505	0.411487	1.4551		0	0.766031
MSTRG.68821.1	0	0	0	0.430988	0.29871	0.105176		0	0.278291
MSTRG.120582.1	0.088144	0	0.642123	0.430703	0.319979	0.174392		0.243422	0.308358
MSTRG.234874.6	0.202624	0	0	0.429847	0.173684	0		0.0675413	0.201177
MSTRG.200202.1	0	0	0	0.429709	0.38996	0		0	0.273223
MSTRG.263314.2	0	0	0	0.429528	0.257558	0		0	0.229029
MSTRG.92282.1	0.230801	0.234942	0.383801	0.429282	0.555644	0.029062		0.283181	0.337996
MSTRG.259925.5	0.039766	0.273964	0.031734	0.429266	0.046667	0.134378		0.115155	0.203437
MSTRG.189444.3	0.158707	0.388218	0.39454	0.429093	0.410671	0.406507		0.313822	0.415424
MSTRG.119316.1	0.125619	0.273385	0.23476	0.428931	0.413725	0.796403		0.211255	0.546353
MSTRG.209964.1	0.178096	0.415266	0.264732	0.428873	0.429296	0.509626		0.286031	0.455932
MSTRG.1517.1	0	0	0	0.42869	0.082513	0		0	0.170401
MSTRG.136557.1	0.098231	0.15642	0.043621	0.428586	0.990413	0		0.099424	0.473
MSTRG.144278.6	0.561379	0.862151	0.336904	0.427372	1.53933	1.59001		0.586811	1.18557
MSTRG.21778.1	0.178517	0.331436	0.31128	0.42713	0.370858	0.607041		0.273744	0.468343
MSTRG.217572.1	0.03222	0	0.017678	0.427113	0.272885	0.792817		0.0166327	0.497605
MSTRG.7188.1	0.557462	2.80925	1.50015	0.42706	0.040614	0.346859		1.62229	0.271511
MSTRG.74116.1	0	0	0	0.426922	0.036341	0.286107		0	0.24979
MSTRG.191346.2	0	0	0	0.426839	0	0.213912		0	0.213584
MSTRG.59371.1	0.291612	0.630225	0.399507	0.426614	0.255691	0.511993		0.440448	0.398099
MSTRG.180675.1	0.074258	0	0	0.426528	0.304152	0.281884		0.0247527	0.337521
MSTRG.58853.8	0	0	0.728431	0.426498	0.383121	0		0.24281	0.269873
MSTRG.20432.1	0.311728	0.26374	0.295062	0.425383	0.742731	0.68918		0.290177	0.619098
MSTRG.118670.1	0.123071	0.503658	0.229313	0.425025	0.565166	0.720344		0.285347	0.570178
MSTRG.150105.1	0.092713	0.165307	0.12531	0.424556	0.235156	0.091149		0.127777	0.250287
MSTRG.124048.2	0	0	0	0.424383	0.453261	0.442308		0	0.439984
MSTRG.23341.1	0.254697	0.217377	0.250407	0.424099	0.346745	0.246979		0.240827	0.339274
MSTRG.77922.6	0	0	0	0.423808	0.139718	0.508873		0	0.357466
MSTRG.70525.8	0	0	0	0.423776	0.748396	0.390492		0	0.520888
MSTRG.4747.1	0.421484	0.400629	0.399171	0.423751	0.459072	0.386774		0.407095	0.423199
MSTRG.263046.17	0.32005	0.814813	0.593555	0.42342	1.10563	0.479101		0.576139	0.669382
MSTRG.184119.1	0	0	0	0.422805	0	0		0	0.140935
MSTRG.120700.1	0	0	0	0.4227	0.329464	0.272134		0	0.341433
MSTRG.144413.2	0	0	0	0.422223	0.364322	0.302641		0	0.363062
MSTRG.170230.1	0.356417	0.259195	0.471446	0.421819	0.530617	0.35928		0.362353	0.437239
MSTRG.126350.1	0.219211	0.201123	0.23724	0.421614	0.342838	0.642645		0.219191	0.469032
MSTRG.71628.1	0.080095	0	0	0.421231	0.702232	1.07149		0.0266983	0.731651
MSTRG.169636.1	0.262456	0.154138	0.205733	0.420775	0.317816	0.171235		0.207442	0.303275
MSTRG.70311.14	0.92596	0.739941	1.10567	0.420333	2.10134	1.28058		0.923859	1.26742
MSTRG.278276.1	0.353708	0.098731	0.365521	0.420185	0.661583	0.563304		0.272653	0.548357
MSTRG.263214.1	0.024972	0.235152	0.168191	0.420017	0.5412	0.027478		0.142772	0.329565
MSTRG.48131.1	0.21031	0.138962	0	0.419879	0.142718	0.15742		0.116424	0.240006
MSTRG.145809.1	0	0	0	0.419729	0.124725	0.149191		0	0.231215
MSTRG.249137.1	0	0	0	0.419689	0.327696	0.597146		0	0.448177
MSTRG.122883.1	0.743846	0.470862	0.538424	0.419663	0.229178	0.935149		0.584377	0.527997
MSTRG.234815.1	0.068217	0	0.107406	0.41926	0.591855	0.62297		0.058541	0.544695
MSTRG.217265.2	0.100621	0.087338	0.049353	0.418294	0.770041	0.291273		0.079104	0.493203
MSTRG.95508.1	0.363532	0.315871	0.325387	0.418028	0.674823	0.741114		0.33493	0.611322
MSTRG.199176.1	0	0	0	0.41785	0.226828	0.195113		0	0.27993
MSTRG.153135.1	1.01487	0.964162	0.878936	0.41768	0.532972	0.580634		0.952656	0.510429
MSTRG.140545.1	0.402153	0.342609	0.30743	0.416877	0.296963	0.609064		0.350731	0.440968
MSTRG.6821.1	0.203379	0.321597	0.090978	0.416797	0.49303	0.432753		0.205318	0.447527
MSTRG.38198.3	0	0.060881	0	0.416672	0.423412	0.661925		0.0202937	0.50067
MSTRG.113651.1	0.241804	0.329941	0.194851	0.416314	0.372318	0.333867		0.255532	0.374166
MSTRG.71384.6	0	0.003387	0	0.416306	0	0.05483		0.001129	0.157045
MSTRG.26537.1	0.019562	0.121639	0	0.416257	0.097569	0.141913		0.047067	0.21858
MSTRG.27169.1	0.534158	0.841044	0.51659	0.416141	0.820904	1.23651		0.630597	0.824517
MSTRG.182504.1	0.208606	0.725088	0.440459	0.415819	0.663941	0.528576		0.458051	0.536112
MSTRG.195431.9	0.43305	0.649131	0.407892	0.415695	1.00245	0.517119		0.496691	0.645088
MSTRG.218029.1	0.212247	0.482923	0.086129	0.415642	0.733518	0.26198		0.260433	0.47038
MSTRG.259609.1	0.70648	0.618079	0.68067	0.415602	0.62866	0.605861		0.66841	0.550041
MSTRG.108235.1	0	0	0	0.415323	0.374816	0.056846		0	0.282328
MSTRG.155024.1	0	0	0	0.415239	0.971229	1.46317		0	0.94988
MSTRG.112553.1	0	0	0	0.415231	0.043486	0		0	0.152906
MSTRG.150097.3	0.391577	0.708281	0.187461	0.414658	0.464434	0.186266		0.429106	0.355119
MSTRG.52546.1	0.419218	0.288536	0.2623	0.414418	0.621622	0.54534		0.323351	0.527127
MSTRG.181082.1	1.01208	1.07662	0.956421	0.413823	0.529235	0.428599		1.01504	0.457219
MSTRG.178233.4	0.033412	0	0.013127	0.413777	0	0		0.015513	0.137926
MSTRG.46914.1	0.076925	0.053902	0.312239	0.413674	0.27616	0.243219		0.147689	0.311018
MSTRG.119205.1	0.049396	0.09515	0.079771	0.413594	0.232495	0.244966		0.0747723	0.297018
MSTRG.101952.10	0.303898	0.141021	0.094394	0.413556	0.366542	0.450373		0.179771	0.410157
MSTRG.153631.1	0	0.26918	0.034177	0.413481	0.100564	0.394802		0.101119	0.302949
MSTRG.99924.9	0	0	0	0.413476	0	0.309518		0	0.240998
MSTRG.158672.1	0	0	0	0.412693	0.164605	0.08174		0	0.219679
MSTRG.67108.1	0.172794	0.113929	0.229073	0.411876	0.729611	0.510858		0.171932	0.550782
MSTRG.48085.27	0.028987	0	0.076614	0.411428	0.134324	0.072356		0.0352003	0.206036
MSTRG.95037.1	0	0	0	0.411388	0	0.386228		0	0.265872
MSTRG.230787.1	0	0	0	0.411247	0.311575	1.06517		0	0.595998
MSTRG.259702.1	0.150212	0.267644	0.144202	0.411156	0.396748	1.25587		0.187353	0.687925
MSTRG.138649.2	0	0	0	0.410727	0.278918	0		0	0.229882
MSTRG.28380.1	0.324376	0.17596	0	0.410627	0.405992	0.517587		0.166779	0.444735
MSTRG.263216.1	0.046352	0.727025	0.318536	0.410475	0.524767	0.176529		0.363971	0.37059
MSTRG.127657.10	0	0	0	0.410464	0	0		0	0.136821
MSTRG.216601.2	0.010319	0.029627	0.009323	0.410392	0.072833	0		0.016423	0.161075
MSTRG.152502.1	0.235884	0.254804	0.224058	0.410354	0.411662	0.507963		0.238249	0.443326
MSTRG.150605.6	0	0	0	0.41026	0.311459	0.30912		0	0.343613
MSTRG.103565.1	0.37615	0.360241	0.269053	0.410224	0.429726	0.246986		0.335148	0.362312
MSTRG.130640.1	0.409778	0.406585	0.278818	0.410025	0.365696	0.269267		0.36506	0.348329
MSTRG.119566.13	0.223922	0.005552	0.268931	0.410001	0.834996	0		0.166135	0.414999
MSTRG.228637.10	0	0	0	0.409979	0	0		0	0.13666
MSTRG.141696.1	0	0	0	0.409833	0.429023	0.435443		0	0.424766
MSTRG.161557.2	0.554768	0.86926	0.612478	0.409698	0.376662	0		0.678835	0.26212
MSTRG.58523.4	0.896827	1.4127	0.106653	0.409647	0.528222	0.650521		0.805394	0.529463
MSTRG.145844.46	0	0	0	0.409449	0.726987	0		0	0.378812
MSTRG.61057.9	0.060715	0.011184	0.04362	0.409259	0	0.548482		0.0385063	0.319247
MSTRG.99447.31	0	0	0.076383	0.408587	0.17053	0.284927		0.025461	0.288015
MSTRG.98925.1	0.264256	0.237553	0.138002	0.408279	0.389857	0.44036		0.21327	0.412832
MSTRG.133981.1	0	0	0	0.408252	0.374861	0.610135		0	0.464416
MSTRG.218070.1	0	0	0	0.407435	0.063791	0.09556		0	0.188929
MSTRG.5804.1	0	0	0	0.407159	0.188199	0.202642		0	0.266
MSTRG.263213.1	0.146085	0.646965	0.117965	0.407018	0.961085	0.222253		0.303672	0.530119
MSTRG.93829.1	0.096855	0.033556	0.038845	0.40688	0.114443	0.061891		0.0564187	0.194405
MSTRG.162130.6	0.879907	1.005	0.604284	0.406829	0.493807	0.212451		0.829731	0.371029
MSTRG.72638.4	0	0	0.027463	0.406812	0.073145	0.134962		0.00915433	0.204973
MSTRG.1640.1	0.003628	0	0	0.406692	0	0.069092		0.00120933	0.158595
MSTRG.200051.5	0.043543	0.000576	0.001204	0.406607	0	0.253227		0.0151077	0.219945
MSTRG.134273.1	0	0.065339	0.035721	0.406539	0.383179	0.402053		0.0336867	0.397257
MSTRG.20497.1	0	0	0	0.406485	0	0.133062		0	0.179849
MSTRG.33497.1	0	0.286154	0.090973	0.406106	0	0.044788		0.125709	0.150298
MSTRG.11038.1	0.559952	0.836908	1.32886	0.405997	0.618116	0.891059		0.908573	0.638391
MSTRG.205811.1	0.128737	0.13332	0.05582	0.405846	0.360769	0.563857		0.105959	0.443491
MSTRG.226876.1	0	0	0	0.405553	0.154343	0		0	0.186632
MSTRG.226218.1	0.173804	0.145034	0.21444	0.405464	0.288432	0.175552		0.177759	0.289816
MSTRG.223856.1	0.049954	0.094397	0.041687	0.405364	0.245542	0.135648		0.0620127	0.262185
MSTRG.73589.1	0.084697	0	0	0.404867	0.056425	0.263154		0.0282323	0.241482
MSTRG.246259.3	0.003404	0	0.003885	0.404676	0.641124	0.117544		0.00242967	0.387781
MSTRG.31099.1	0.105541	0.19301	0.136698	0.404281	0.202256	0.216237		0.145083	0.274258
MSTRG.189678.2	0	0	0	0.404027	0	0		0	0.134676
MSTRG.181045.4	0.379985	1.25971	0.810155	0.40396	0.168124	0.243929		0.816615	0.272004
MSTRG.240458.1	0.006856	0.108472	0.269769	0.403947	0.249551	0.232377		0.128366	0.295292
MSTRG.240396.1	0.297268	0.209148	0.244222	0.403863	0.239008	0.222404		0.250213	0.288425
MSTRG.126351.1	0.204847	0.10655	0.247422	0.403677	0.476326	0.759125		0.186273	0.546376
MSTRG.190446.1	0.229607	0.297276	0.159229	0.403367	0.364889	0.628052		0.228704	0.465436
MSTRG.189142.1	0.173339	0.168185	0.068408	0.403304	0.754524	0.501166		0.136644	0.552998
MSTRG.176604.1	0.309197	0.325628	0.223324	0.403204	0.134942	0.104075		0.28605	0.214074
MSTRG.12336.1	0	0.119699	0.083092	0.403108	0.369803	0		0.067597	0.257637
MSTRG.145853.1	0.138388	0.137461	0	0.403	0.59599	0.182301		0.0919497	0.393764
MSTRG.99446.1	0	0.00092	0.103231	0.40274	0.805821	1.00858		0.034717	0.739046
MSTRG.252648.1	0.143524	0.103511	0.030327	0.402658	0.037165	0.048263		0.092454	0.162695
MSTRG.152500.1	0.33785	0.325612	0.282113	0.402657	0.434114	0.346937		0.315192	0.394569
MSTRG.162795.1	0	0	0	0.40238	0	0.255286		0	0.219222
MSTRG.36807.1	0.53266	0.891213	0.300348	0.402233	0.243115	0.464164		0.57474	0.369837
MSTRG.270465.1	0	0	0	0.402136	0	0.570888		0	0.324341
MSTRG.189678.1	0.313061	0	0.342848	0.401799	0.701375	0.863744		0.218636	0.655639
MSTRG.29214.1	0.169143	0.170957	0.226338	0.401276	0.2916	0.219192		0.188813	0.304023
MSTRG.139984.7	0	0	0	0.401253	0.673053	0.356564		0	0.476957
MSTRG.147832.1	0.342917	0.688983	0.417373	0.401047	0.362955	0.46784		0.483091	0.410614
MSTRG.46017.1	0.057823	0.040015	0.088538	0.400731	0.900053	0.306927		0.0621253	0.535904
MSTRG.229327.2	0.058103	0	0	0.400683	0	0		0.0193677	0.133561
MSTRG.278820.1	0	0	0	0.400669	0.847847	0.39707		0	0.548529
MSTRG.99466.10	0.008206	0.006527	0.058	0.400647	0.69203	0.190199		0.0242443	0.427625
MSTRG.217265.3	0	0.02763	0.023109	0.400585	0.783717	0.492399		0.016913	0.5589
MSTRG.33019.4	0	0	0	0.400396	0.154085	0.60863		0	0.387704
MSTRG.36220.1	0	0	0	0.400329	0.237281	0.669662		0	0.435757
MSTRG.51371.1	0.318082	0.486573	0.365422	0.400287	0.358801	0.418151		0.390026	0.392413
MSTRG.27674.2	0.038768	0.052927	0.123697	0.400003	0	0		0.0717973	0.133334
MSTRG.24818.1	0.485641	0.731521	0.21122	0.39998	0.8084	0.329354		0.476127	0.512578
MSTRG.14368.1	0.088673	0.707362	0	0.399892	1.67338	0.264644		0.265345	0.779304
MSTRG.143056.2	0.217596	0.062417	0.167439	0.39966	0.727027	0.605433		0.149151	0.577373
MSTRG.30473.1	0	0.023849	0.013279	0.399332	0.665186	0		0.012376	0.354839
MSTRG.244025.1	0.65613	0.161784	0.841133	0.399317	0.728895	0.398712		0.553016	0.508975
MSTRG.186080.1	0	0	0	0.399093	0.250343	0.112482		0	0.253973
MSTRG.120618.1	0	0	0	0.398728	0	0		0	0.132909
MSTRG.278335.1	0	0.581466	0	0.398631	0.073888	0.414514		0.193822	0.295678
MSTRG.104937.7	0	0	0	0.398479	0	0		0	0.132826
MSTRG.27554.1	0.231991	0.300772	0.09902	0.398453	0.387115	0.429805		0.210594	0.405124
MSTRG.185154.1	0.0471	0.083222	0.036408	0.398416	0.282355	0.111797		0.0555767	0.264189
MSTRG.105352.1	0.432417	0.378285	0.395243	0.398404	0.635567	0.525318		0.401982	0.519763
MSTRG.120417.1	0.559017	0.439665	0.412609	0.398279	0.848416	0.608045		0.47043	0.618247
MSTRG.119467.1	0.265659	0.375133	0.285487	0.398094	0.626371	0.448533		0.30876	0.490999
MSTRG.55667.4	0.076128	0	0.057707	0.397794	0.026159	0.001302		0.0446117	0.141752
MSTRG.202810.1	0	0	0	0.397293	0.37297	0.373541		0	0.381268
MSTRG.217256.16	0	0	0	0.397033	0	0		0	0.132344
MSTRG.204310.3	0.059515	0.103598	0	0.396902	0	0.080611		0.054371	0.159171
MSTRG.21798.6	0.249523	0.33629	0.108329	0.396841	0.290241	0.357186		0.231381	0.348089
MSTRG.223288.1	0.314975	0.366281	0.33545	0.396682	0.323382	0.762463		0.338902	0.494176
MSTRG.230777.1	1.31641	1.57871	1.51156	0.396256	0.607713	0.214058		1.46889	0.406009
MSTRG.76430.1	0.13094	0.209234	0.206119	0.396238	0.179461	0.280404		0.182098	0.285368
MSTRG.275077.17	0.094489	0.177131	0.144616	0.395942	0.267534	0.108541		0.138745	0.257339
MSTRG.177376.2	0.030577	0	0	0.395853	0.864078	0.892546		0.0101923	0.717492
MSTRG.141475.3	0.798334	0.515368	0.591137	0.395735	0.403751	0.426397		0.634946	0.408628
MSTRG.269499.1	0.291444	0.399201	0.351036	0.395447	0.286212	0.1287		0.347227	0.27012
MSTRG.50525.9	0	0	0	0.395329	0	0.219539		0	0.204956
MSTRG.203034.1	0.037333	0	0.002849	0.395105	0	0.099311		0.013394	0.164805
MSTRG.270236.1	0.06575	0.057129	0.079709	0.394936	0.654672	0.358883		0.0675293	0.469497
MSTRG.123230.1	1.08858	0	0.862689	0.39489	0.455969	0.539134		0.650422	0.463331
MSTRG.249261.1	0.004145	0	0	0.394868	0	0.899168		0.00138167	0.431345
MSTRG.192423.2	0	0.160399	0.166128	0.394348	0.452158	0.86737		0.108842	0.571292
MSTRG.67471.1	0.102958	0.248289	0	0.394243	0	0.180435		0.117082	0.191559
MSTRG.20152.1	0.030217	0.019871	0.120783	0.39418	0.143585	0.178466		0.056957	0.238744
MSTRG.192452.9	0.280367	0.067786	0.237376	0.393963	0.163287	0.745931		0.195176	0.434394
MSTRG.245244.1	0.314698	0.404215	0.413319	0.393392	0.466526	0.528456		0.377411	0.462791
MSTRG.190869.1	1.70935	0	1.74913	0.393263	0.360226	0.273393		1.15283	0.342294
MSTRG.151602.1	0.110118	0.302581	0.841101	0.393032	0.112751	0.268579		0.417933	0.258121
MSTRG.240158.1	0	0	0	0.39283	0.284842	0.283026		0	0.320233
MSTRG.38950.1	0.508698	0.703842	0.563314	0.392315	0.12767	0.628912		0.591951	0.382966
MSTRG.158216.1	0	0	0	0.392146	0	0		0	0.130715
MSTRG.231607.1	0.276596	0.269439	0.229608	0.391417	0.670706	0.516152		0.258548	0.526092
MSTRG.3500.6	0.059077	0.184743	0.077061	0.391075	0.098946	0.221649		0.10696	0.237223
MSTRG.250443.1	0.06095	0	0.005992	0.390915	0	0.187009		0.022314	0.192641
MSTRG.94136.1	0.073261	0.012883	0.025329	0.390746	0.086602	0.580764		0.0371577	0.352704
MSTRG.146701.1	0.40137	0.177563	0.792306	0.390698	1.13058	0.816875		0.45708	0.779384
MSTRG.244933.2	0.09565	0.061341	0.067274	0.390694	0.284436	0.4545		0.074755	0.376543
MSTRG.50525.8	0.558848	0.715235	0.540863	0.390642	1.63563	0.304773		0.604982	0.777014
MSTRG.212509.9	0	0	0	0.390641	0	0		0	0.130214
MSTRG.55667.14	0	0	0	0.390421	0.638205	1.57379		0	0.867471
MSTRG.47248.1	0.324615	0.260629	0.250254	0.390401	0.332819	0.469714		0.278499	0.397645
MSTRG.68812.1	0	0	0.054428	0.390392	0.209751	0.557303		0.0181427	0.385815
MSTRG.182963.1	0.270837	0.416277	0.403991	0.390337	0.355704	0.435286		0.363702	0.393776
MSTRG.132566.1	0.149575	0.106336	0.274995	0.390095	0.421206	0.503986		0.176969	0.438429
MSTRG.124645.10	0	0	0	0.389925	0.506264	0		0	0.29873
MSTRG.143760.1	0	0	0	0.389318	0.326575	0.422257		0	0.379383
MSTRG.177536.1	0.04141	0	0	0.389288	0	0.084529		0.0138033	0.157939
MSTRG.6824.1	0.324906	0.192089	0.109916	0.389264	0.323813	0.201538		0.20897	0.304872
MSTRG.114141.1	0.02588	0.02757	0.010695	0.389251	0.195023	0.10292		0.0213817	0.229065
MSTRG.262740.4	0	0	0	0.3892	0	0		0	0.129733
MSTRG.55075.2	0	0	0	0.388901	0.197908	0.701074		0	0.429294
MSTRG.120742.19	0.581555	0.987974	0.711395	0.38883	0.773788	0.519615		0.760308	0.560744
MSTRG.233501.1	0	0	0	0.388681	0.138496	0		0	0.175726
MSTRG.243868.1	0.13117	0.207487	0.457461	0.388601	0.187531	0.419394		0.265373	0.331842
MSTRG.37850.1	0	0	0	0.388419	0.023591	0		0	0.137337
MSTRG.30734.6	0.081393	0.266083	0.164181	0.388348	0.414567	0.281823		0.170552	0.361579
MSTRG.182131.1	0.700875	0.522319	0.342705	0.388283	0.25517	0.322298		0.521966	0.321917
MSTRG.82708.1	0.100315	0.031691	0.033576	0.388157	0.124339	0.133278		0.055194	0.215258
MSTRG.56699.1	0	0.04205	0	0.387705	0.272719	0		0.0140167	0.220141
MSTRG.641.1	0.654303	1.79997	1.00006	0.387453	0.706848	0.508279		1.15144	0.534193
MSTRG.66982.1	0.332063	0.51729	0.385569	0.387109	0.526193	0.740721		0.411641	0.551341
MSTRG.135876.8	0	0.011766	0.031174	0.386592	0	0.678278		0.0143133	0.354957
MSTRG.251837.1	0.024757	0.048894	0.113172	0.385905	0	0.078167		0.0622743	0.154691
MSTRG.130183.1	0.021096	7.4e-05	0.728476	0.385814	0.458626	0.528393		0.249882	0.457611
MSTRG.107289.4	0.003986	0.032397	0	0.385651	0.139935	0.084877		0.0121277	0.203488
MSTRG.183783.1	0.202181	0.508542	0.075767	0.385571	0.237404	0.078105		0.262163	0.233693
MSTRG.16025.1	0.785017	1.29692	1.00472	0.384995	0.091714	0.522316		1.02889	0.333008
MSTRG.242837.1	0	0.120833	0	0.384353	0.032259	0		0.0402777	0.138871
MSTRG.275854.1	0.121685	0.081024	0	0.384183	0.108303	0.142912		0.0675697	0.211799
MSTRG.260629.2	0.04936	0.106343	0.028469	0.384143	0.252933	0.410576		0.0613907	0.349217
MSTRG.224634.13	0	0	0	0.384004	0.036961	0.162195		0	0.194387
MSTRG.172501.1	0.680144	0.732716	0.466695	0.383952	0.406543	0.427408		0.626518	0.405968
MSTRG.217185.1	0	0.53006	0.467604	0.383794	0.439487	0.854367		0.332555	0.559216
MSTRG.144123.7	0.022494	0.145071	0	0.383603	0.055272	0.127151		0.055855	0.188675
MSTRG.236014.1	0	0	0	0.383556	0.077372	1.09828		0	0.519738
MSTRG.35258.1	0.417812	0.538028	0.50352	0.383482	0.597494	0.444792		0.486453	0.475256
MSTRG.92751.1	0	0	0	0.383408	0.120283	0.173757		0	0.225816
MSTRG.190441.1	0.1254	0.150776	0.050426	0.383276	0.164735	0.043903		0.108867	0.197305
MSTRG.271394.1	0	0	0	0.383156	0	0		0	0.127719
MSTRG.70525.13	0.802802	0.363074	0.724051	0.383144	1.20899	0.684158		0.629976	0.758763
MSTRG.120808.1	0.553021	0.464647	0.464102	0.383138	0.998394	0.722404		0.493923	0.701312
MSTRG.31791.4	0.068677	0	0.034947	0.382938	0	0		0.0345413	0.127646
MSTRG.217563.1	0	0	0	0.382555	0.23687	0.766433		0	0.461953
MSTRG.139188.1	0.445098	0.521934	0.28165	0.382218	0.254059	0.003015		0.416227	0.213097
MSTRG.85401.1	0	1.28204	0.621313	0.382096	0.386132	0.419653		0.634449	0.39596
MSTRG.12471.1	0	0	0	0.381332	0.62254	0.829395		0	0.611089
MSTRG.152091.10	0.060746	0.231675	0	0.380587	0	0		0.0974737	0.126862
MSTRG.143181.1	0.142464	0.102399	0.024725	0.380403	0.072569	0.672666		0.0898627	0.375213
MSTRG.181537.1	0.085569	0.113575	0.037057	0.380227	0.291787	0.697769		0.0787337	0.456594
MSTRG.149784.1	0.257834	0.571296	0.254869	0.380197	0.420062	0.238367		0.361333	0.346209
MSTRG.154261.1	0.069685	0.225676	0.162509	0.379694	0.456392	0.898485		0.152623	0.57819
MSTRG.6834.1	0.288343	0.626613	0.427737	0.379603	0.732193	0.400263		0.447564	0.50402
MSTRG.47520.1	0.30291	0.156976	0.260778	0.379569	0.306378	0.791167		0.240221	0.492371
MSTRG.114119.1	0.17285	0	0.110193	0.379528	0.122339	0.044346		0.0943477	0.182071
MSTRG.32452.28	0.796636	1.00864	0.757738	0.379063	0.642076	0.380495		0.854337	0.467211
MSTRG.189447.1	0.253439	0.469153	0.244541	0.379038	0.166315	0.478391		0.322378	0.341248
MSTRG.174234.1	0	0	0	0.378908	0.178482	0.010328		0	0.189239
MSTRG.254561.1	0.099688	0.13705	0.068052	0.378565	0.541896	0.512653		0.101597	0.477705
MSTRG.106107.1	0.082397	0.196327	0.012386	0.378416	0.114554	0.202393		0.0970367	0.231788
MSTRG.191825.2	0	0	0	0.378152	0	0		0	0.126051
MSTRG.167230.1	0.08808	0.080344	0.184682	0.378016	0.237244	0.851345		0.117702	0.488868
MSTRG.201480.2	1.79144	2.91115	1.8795	0.377894	1.15698	0.004305		2.19403	0.513061
MSTRG.197949.1	0	0	0	0.37759	0.068166	0.125885		0	0.190547
MSTRG.204310.4	0.052981	0.159577	0.101856	0.3774	0.235491	0.144242		0.104805	0.252378
MSTRG.36568.10	0.194977	0.400889	0.176129	0.377318	1.68658	0.438189		0.257332	0.834028
MSTRG.200667.12	0.111361	0.229809	0.052944	0.377278	0.357634	0.17582		0.131371	0.303577
MSTRG.198277.1	0.763617	0.475879	0.932599	0.377179	0.097516	0.135293		0.724032	0.203329
MSTRG.107585.1	0.227815	0.186458	0.329156	0.377173	0.554406	0.06917		0.24781	0.333583
MSTRG.644.1	1.41888	3.83049	1.54144	0.377085	0.870564	1.53901		2.2636	0.928888
MSTRG.8951.1	0.271146	0.347114	0.234112	0.377046	0.147857	0.129324		0.284124	0.218076
MSTRG.242923.2	0.145257	0	0	0.376897	0.282691	0		0.048419	0.219863
MSTRG.267681.2	1.20963	1.04521	0.351177	0.37627	0.74537	0.001264		0.868672	0.374301
MSTRG.209039.1	0.136191	0.188845	0.199518	0.376206	0.57856	0.282848		0.174851	0.412538
MSTRG.188940.1	0.119195	0.14614	0.069474	0.375898	0.12013	0.156054		0.111603	0.217361
MSTRG.261023.1	0.185246	0.430194	0.173909	0.375604	0.540091	1.17665		0.263116	0.697449
MSTRG.171713.7	0.036956	0.019093	0.212538	0.375498	0.796664	0.509302		0.089529	0.560488
MSTRG.14630.6	0	0	0.069091	0.375322	0	0		0.0230303	0.125107
MSTRG.16265.1	0	0	0	0.375309	0.642646	0.886508		0	0.634821
MSTRG.7109.8	0.137948	1.03826	0.257068	0.374822	2.08322	1.61739		0.477759	1.35848
MSTRG.128544.1	0.143552	0.208237	0.110086	0.374734	0.336151	0.485414		0.153958	0.398766
MSTRG.279392.2	8.9001	9.15461	9.54642	0.374717	0.168806	1.34575		9.20038	0.629759
MSTRG.129352.1	0.028861	0	0.036399	0.374249	0.21711	0.021125		0.0217533	0.204161
MSTRG.117198.2	0	0	0	0.374174	0	0		0	0.124725
MSTRG.254548.1	0	0.129308	0	0.374021	0.331838	0.308332		0.0431027	0.338064
MSTRG.226351.1	0	0	0	0.373752	0	0.063567		0	0.145773
MSTRG.23719.1	0.118471	0.187966	0.104156	0.373741	0.460555	0.609323		0.136864	0.481206
MSTRG.108942.1	0	0	0	0.373627	0.563217	0.736927		0	0.557924
MSTRG.113642.1	0.382655	0.302962	0.296536	0.373461	0.401717	0.386166		0.327384	0.387115
MSTRG.201789.1	0.171379	0.319233	0.052728	0.373201	0.739588	0.49302		0.181113	0.53527
MSTRG.275077.10	0.065682	0.263408	0.236831	0.373201	0.599471	0.218196		0.18864	0.396956
MSTRG.30155.1	0	0	0	0.373177	1.6306	0.508458		0	0.837413
MSTRG.96937.2	0	0	0	0.372946	0	0.646294		0	0.339747
MSTRG.215830.1	0.429759	0.581362	0.638171	0.372715	0.59889	0.467891		0.549764	0.479832
MSTRG.68818.1	0	0	0.00328	0.37256	0.642754	0.630877		0.00109333	0.54873
MSTRG.2769.1	0	0	0	0.372281	0.278494	0.278158		0	0.309644
MSTRG.242450.7	0.437182	0.64065	0.292372	0.372273	0.510319	0.828694		0.456735	0.570429
MSTRG.204362.1	0.01808	0.044267	0.091586	0.371939	0	0.181928		0.051311	0.184622
MSTRG.86387.1	0.436546	0.681179	0.476093	0.371652	0.463865	0.1773		0.531273	0.337606
MSTRG.154.1	0.173361	0.217859	0.196768	0.371575	0.461639	0.296452		0.195996	0.376555
MSTRG.2960.1	3.79114	5.68351	3.7659	0.371515	0.171531	0.2756		4.41352	0.272882
MSTRG.98700.1	0.024768	0.055261	0	0.371459	0.217061	0.10589		0.0266763	0.23147
MSTRG.189816.1	0.179233	0.257186	0.32144	0.371345	0.482677	0.319623		0.25262	0.391215
MSTRG.57239.1	0	0.023514	0	0.371181	0.020267	0		0.007838	0.130483
MSTRG.57336.5	0.051107	0.029441	0.080153	0.371145	0.319383	0.303265		0.053567	0.331264
MSTRG.121404.1	0.120983	0.183034	0.122285	0.370996	0.696879	0.340094		0.142101	0.469323
MSTRG.23278.1	0.025419	0.062405	0.028975	0.370924	0.087189	0.415883		0.038933	0.291332
MSTRG.93153.1	0.081018	0	0	0.370869	0.111199	0.274792		0.027006	0.252287
MSTRG.280880.1	3.32122	2.63655	6.32939	0.370838	0.588092	0.535623		4.09572	0.498184
MSTRG.69024.12	0.01049	0.044968	0	0.370282	0.148745	0.097043		0.018486	0.205357
MSTRG.174307.6	0	0.382708	0.59172	0.370201	0	0		0.324809	0.1234
MSTRG.185624.20	0	0	0	0.370164	0	0.655353		0	0.341839
MSTRG.226780.1	0.055731	0.173622	0.106044	0.370047	0.200795	0.159058		0.111799	0.2433
MSTRG.81548.1	1.21011	0.759761	0.34385	0.369716	0.260297	0.256794		0.771241	0.295602
MSTRG.164362.37	0	0	0.002869	0.369488	0.302231	0.119599		0.000956333	0.263773
MSTRG.113666.1	0.200879	0.224523	0.163282	0.3694	0.479948	0.486988		0.196228	0.445445
MSTRG.99647.1	0	0	0	0.369217	0.424934	0.599566		0	0.464572
MSTRG.259607.1	0.809867	0.78655	0.558561	0.369202	0.457598	0.579826		0.718326	0.468875
MSTRG.250503.5	0	0	0	0.368687	0.052035	0		0	0.140241
MSTRG.87989.1	0.195408	0.088131	0.029441	0.368595	0.16171	0.324758		0.104327	0.285021
MSTRG.210178.3	0.939809	0.16034	0.131819	0.368521	0.25544	0.33794		0.410656	0.320634
MSTRG.133486.1	0.292563	0.32061	0.189893	0.368494	0.896166	0.550872		0.267689	0.605177
MSTRG.61896.6	0	0	0.023164	0.368162	0	0		0.00772133	0.122721
MSTRG.46455.1	0.294517	0.179166	0	0.368013	0.442684	0.124098		0.157894	0.311598
MSTRG.113643.1	0.121865	0.200271	0.16241	0.367899	0.267436	0.025755		0.161515	0.220363
MSTRG.137578.1	0.094763	0.065557	0.089278	0.367852	0.509607	0.5102		0.0831993	0.462553
MSTRG.169211.8	0	0.204009	0.017653	0.367657	0.187494	0.088367		0.0738873	0.214506
MSTRG.94947.1	0	0	0	0.367432	0.220391	0.454396		0	0.347406
MSTRG.279444.1	0	0	0	0.366929	0	0.107839		0	0.158256
MSTRG.92283.1	0.261869	0.157768	0.217192	0.366732	0.410628	0.241446		0.212276	0.339602
MSTRG.209969.1	0.302194	0.345192	0.336508	0.366449	0.612451	0.459835		0.327965	0.479578
MSTRG.133310.1	0	0.053547	0	0.366151	0	0		0.017849	0.12205
MSTRG.258129.6	1.36419	1.92547	2.82505	0.366089	0.493641	0.954478		2.03823	0.604736
MSTRG.18372.4	0	0	0	0.366084	0	0.608342		0	0.324809
MSTRG.178600.1	0	0	0.05023	0.366001	0	0.145933		0.0167433	0.170645
MSTRG.127823.10	0.157148	0.293283	0.104571	0.365841	0.358041	0.440728		0.185001	0.388203
MSTRG.36568.19	0	0	0	0.365694	0.922137	0.888649		0	0.725493
MSTRG.105378.1	0.380627	0.377587	0.257389	0.365594	0.220061	0.598387		0.338534	0.394681
MSTRG.252150.9	2.40173	2.00393	2.86413	0.365508	0.989606	0.619927		2.42327	0.658347
MSTRG.117405.1	0.68658	0.701421	0.430077	0.365068	0.325011	1.04863		0.606026	0.57957
MSTRG.196189.1	0.08956	0.128473	0.108624	0.364905	0.196318	0.668896		0.108886	0.41004
MSTRG.39337.1	0.087302	0	0.038921	0.364429	0.310358	0.22942		0.0420743	0.301402
MSTRG.120842.1	0.197169	0.372672	0.09337	0.364267	0.524623	0.557539		0.22107	0.482143
MSTRG.122884.1	0.192284	0.325911	0.311338	0.364244	0.29907	0.670831		0.276511	0.444715
MSTRG.130493.1	0.422562	0.318175	0.291989	0.364124	0.346551	0.392677		0.344242	0.367784
MSTRG.138649.1	0	0	0	0.363993	0.276242	0.29791		0	0.312715
MSTRG.88692.1	0.213486	0.082687	0.079072	0.363824	0.249757	0.565062		0.125082	0.392881
MSTRG.244933.4	0	0	0	0.363692	0	0		0	0.121231
MSTRG.31054.9	0	0	0	0.36326	0.164132	0		0	0.175797
MSTRG.160438.1	0.050341	0.17581	0.106423	0.363196	0.330339	0.431277		0.110858	0.374937
MSTRG.278265.1	0.402087	0.166667	0.559057	0.363104	0.724644	0.43431		0.375937	0.507353
MSTRG.76029.1	0.075674	0	0.020949	0.363103	0.223338	0.149057		0.0322077	0.245166
MSTRG.188988.1	0.019141	0	0.00589	0.36293	0.081257	0.301102		0.00834367	0.24843
MSTRG.52076.1	0	0	0.019655	0.362588	0.17415	0.759066		0.00655167	0.431935
MSTRG.70323.1	0.348642	0.182413	0.28422	0.362538	0.870435	0.555565		0.271758	0.596179
MSTRG.5174.5	0.243708	0.458668	0.290755	0.362444	0.782111	0.763253		0.331044	0.635936
MSTRG.75006.1	0.012387	0	0.060471	0.362019	0	0.066866		0.024286	0.142962
MSTRG.210708.1	0	0	0	0.361965	0	0		0	0.120655
MSTRG.165994.2	0.172961	0.320999	0.181316	0.361862	0.267775	0.097526		0.225092	0.242388
MSTRG.120742.25	0	0	0	0.361837	0.774193	0.59009		0	0.575373
MSTRG.112031.1	0.025012	0	0	0.361803	0.012336	0		0.00833733	0.124713
MSTRG.63059.1	0	0.045299	0.015579	0.361311	0.182087	0.547188		0.0202927	0.363529
MSTRG.171464.1	0.161545	0.109261	0.086409	0.361045	0.18429	0.047356		0.119072	0.197564
MSTRG.186942.1	0	0.012877	0	0.36079	0	0.111769		0.00429233	0.15752
MSTRG.209981.2	0	0	0	0.360525	0	0		0	0.120175
MSTRG.92285.1	0.518634	0.255077	0.692637	0.360486	0.622763	0.256588		0.488783	0.413279
MSTRG.28538.3	0.342295	0.378931	0.449828	0.360331	0.22179	0.328787		0.390351	0.303636
MSTRG.127425.1	0.039518	0.036875	0.071681	0.360197	0.148044	0.046628		0.049358	0.184956
MSTRG.31584.1	0	0	0.094168	0.360092	0.036352	0.810865		0.0313893	0.402436
MSTRG.274997.1	0.349664	0.363376	0.273021	0.36003	0.458326	0.208009		0.328687	0.342122
MSTRG.206538.1	0	0	0	0.360024	0.33316	0.217614		0	0.303599
MSTRG.1549.1	0.384739	0.250965	0.264915	0.359941	0.466045	0.251428		0.300206	0.359138
MSTRG.238223.1	0.108576	0.053127	0.084044	0.359609	0.177446	0.219789		0.0819157	0.252281
MSTRG.89077.1	0	0	0	0.359501	0.471667	0.632372		0	0.487847
MSTRG.260015.1	0	0.02748	0	0.359431	0	0		0.00916	0.11981
MSTRG.249611.1	0.058705	0.189056	0.071861	0.35929	0.154026	0.026524		0.106541	0.179947
MSTRG.274353.1	0	0	0	0.359224	0.033109	0		0	0.130778
MSTRG.28962.1	0.165268	0.383202	0.227719	0.359214	0.447322	0.310218		0.25873	0.372251
MSTRG.76559.3	0.093941	0.308209	0.123109	0.359124	0.161686	0.234126		0.175086	0.251645
MSTRG.47068.6	0	0	0	0.358951	0.551461	0.09171		0	0.334041
MSTRG.269481.19	0.188368	0.293444	0.372154	0.358557	0.29614	0.276117		0.284655	0.310271
MSTRG.234913.1	0	0.019023	0.05803	0.358548	0.087215	0.310017		0.0256843	0.251927
MSTRG.278233.1	0	0	0.194324	0.358509	0.429759	0.002108		0.0647747	0.263459
MSTRG.189355.2	0	0.525223	0.073008	0.358272	0.095774	0.111146		0.19941	0.188397
MSTRG.167050.1	0.341498	0.742802	0.210004	0.3582	0.434726	0.31957		0.431435	0.370832
MSTRG.149561.1	0	0	0	0.358104	0	0		0	0.119368
MSTRG.76149.1	0.194757	0.258328	0.247416	0.358077	0.561312	0.207789		0.2335	0.375726
MSTRG.21566.17	0	0	0	0.357915	0	0		0	0.119305
MSTRG.72729.1	0.03025	0	0	0.357855	0	0		0.0100833	0.119285
MSTRG.195728.1	0.189567	0.421614	0.209949	0.357785	0.359618	0.211482		0.27371	0.309628
MSTRG.38364.1	0.222072	0.103286	0.047977	0.357393	0.127508	0.133221		0.124445	0.206041
MSTRG.43556.1	0	0	0.007596	0.357311	0.39677	0.230033		0.002532	0.328038
MSTRG.2131.1	0	0	0	0.357163	0.297955	0.107741		0	0.254286
MSTRG.190449.1	0.157537	0.151124	0.099688	0.356949	0.292714	0.218827		0.136116	0.289497
MSTRG.165899.1	0.167539	0.505885	0.233821	0.356863	0.733184	0.417043		0.302415	0.502363
MSTRG.235311.1	0	0	0	0.356789	0	0		0	0.11893
MSTRG.13118.1	0.124301	0.043328	0.073415	0.356717	0.549564	0.233996		0.080348	0.380092
MSTRG.98847.9	0	0.261291	0	0.356623	0.494128	0		0.087097	0.283584
MSTRG.41272.10	0	0	0	0.356563	0.802987	0.442134		0	0.533895
MSTRG.59838.1	0	0	0	0.356549	0.386268	0		0	0.247606
MSTRG.16103.1	0.307934	0.116772	0.1873	0.35621	0	0.152859		0.204002	0.16969
MSTRG.229759.1	0.260021	0.378383	0.087175	0.355992	0.255886	0.389517		0.24186	0.333798
MSTRG.269841.1	0.195932	0.258189	0.366408	0.355961	0.202574	0.208845		0.27351	0.255793
MSTRG.121227.1	0.477081	0.448557	0.446858	0.355672	0.462735	0.39299		0.457499	0.403799
MSTRG.111342.2	1.122	0.851678	0.812189	0.355649	0.784643	0.35304		0.928622	0.497777
MSTRG.81459.2	0	0	0	0.355417	0	0		0	0.118472
MSTRG.31154.1	0	0.056382	0	0.355377	0	0.088716		0.018794	0.148031
MSTRG.249358.1	0.039873	0.065804	0.06835	0.35479	0.043948	0.037206		0.058009	0.145315
MSTRG.217176.1	0.180889	0.03855	0.165233	0.354585	0.130197	0.559609		0.128224	0.34813
MSTRG.69024.11	0	0.000187	0	0.354505	0.292237	0.018326		6.23333e-05	0.221689
MSTRG.65360.1	0	0	0	0.354487	0	0		0	0.118162
MSTRG.14449.1	0	0	0	0.354452	0.090396	0.330978		0	0.258609
MSTRG.274814.1	0	0	0	0.35393	0	0		0	0.117977
MSTRG.179455.1	0.066366	0.267923	0.271451	0.353777	0.037375	0.205702		0.201913	0.198951
MSTRG.59647.1	0.129351	0.781981	0.242161	0.353765	0.131854	0.298698		0.384498	0.261439
MSTRG.246084.2	0.052344	0.113744	0.068225	0.353651	0	0.289834		0.0781043	0.214495
MSTRG.30317.1	0.04267	0	0	0.35363	0.220129	0.053176		0.0142233	0.208978
MSTRG.259632.1	0.530402	0.415456	0.359751	0.353579	0.260246	0.16515		0.435203	0.259658
MSTRG.157162.6	0	0	0	0.353499	0	0.115183		0	0.156227
MSTRG.137233.1	0	0	0	0.353378	0.069582	0.040715		0	0.154558
MSTRG.113644.1	0.192333	0.193845	0.120594	0.353281	0.359929	0.190754		0.168924	0.301321
MSTRG.189444.4	0.470214	0.423426	0.19812	0.353172	0.230584	0.293315		0.36392	0.292357
MSTRG.38168.13	0	0	0	0.353059	0	0		0	0.117686
MSTRG.197924.1	0.205633	0.10034	0.306849	0.352935	0.033889	0.57963		0.204274	0.322151
MSTRG.261946.4	0.687631	0.772662	0.817566	0.35283	0.478437	0.17049		0.759286	0.333919
MSTRG.123653.2	0	0	0	0.352615	0	0		0	0.117538
MSTRG.133878.1	0	0.075894	0	0.352429	0	0.149125		0.025298	0.167185
MSTRG.33020.1	0	0	0	0.352411	0.290837	0		0	0.214416
MSTRG.27168.1	0.361128	0.33384	0.306072	0.352344	0.437605	0.559382		0.33368	0.449777
MSTRG.256864.2	0	0	0	0.35225	0.25638	0.287996		0	0.298875
MSTRG.152091.9	0.314962	0.1452	0.137753	0.352225	0.201376	0.093041		0.199305	0.215547
MSTRG.57077.3	0	0	0	0.352022	0	0		0	0.117341
MSTRG.112944.1	0.118542	0.220097	0.066731	0.35174	0.134633	0.22639		0.135123	0.237588
MSTRG.140787.1	0.253677	0.137821	0.077264	0.351705	0.236893	0.237923		0.156254	0.275507
MSTRG.279262.1	0.010686	0.051959	0.047216	0.351496	0.172089	0.010872		0.0366203	0.178152
MSTRG.69088.1	0.659847	0.129644	0.029298	0.351238	0.015576	0.048693		0.27293	0.138502
MSTRG.231037.8	0	0	0	0.35104	0.728177	1.1141		0	0.731107
MSTRG.48135.1	0.12369	0.043317	0.125813	0.351037	0.376213	0.063678		0.0976067	0.263643
MSTRG.210212.1	0.35535	0.475935	0.374479	0.35099	0.385734	0.349004		0.401921	0.361909
MSTRG.245986.1	0.144701	0.22511	0.090768	0.350968	0.195639	0.173353		0.153526	0.239987
MSTRG.139107.2	0	0	0	0.350946	0.401189	0.000606		0	0.250914
MSTRG.53419.1	0	0	0	0.350676	0.254084	0		0	0.201587
MSTRG.127602.10	0.133957	0.156756	0.005807	0.350564	0.209719	0.022823		0.09884	0.194369
MSTRG.181483.2	0	0	0	0.350453	0	0		0	0.116818
MSTRG.51553.2	0.081566	0.183112	0.117949	0.350333	0.044266	0.186811		0.127542	0.193803
MSTRG.226194.1	0.025243	0.011895	0	0.350316	0.175146	0.152619		0.0123793	0.226027
MSTRG.121269.1	0	0	0	0.350197	0.242162	0.412316		0	0.334892
MSTRG.109171.1	0.017003	0	0	0.350174	0.254222	0.219232		0.00566767	0.274543
MSTRG.246074.12	0	0	0.507978	0.350158	0.201173	0		0.169326	0.183777
MSTRG.113814.1	0.332978	0.233137	0.190724	0.350105	0.324947	0.367329		0.25228	0.34746
MSTRG.61843.1	0	0	0	0.34998	0.087286	0.080611		0	0.172626
MSTRG.246263.1	0.059462	0.02451	0.045434	0.349684	0	0.060487		0.0431353	0.136724
MSTRG.231775.1	0.2074	0.190841	0.347467	0.349259	0.221722	0.477059		0.248569	0.349347
MSTRG.250156.1	0.127653	0	0.00367	0.349003	0.055208	0.030793		0.0437743	0.145001
MSTRG.245728.21	0.058614	0	0	0.348951	0.282333	0.331597		0.019538	0.32096
MSTRG.26839.1	0.140562	0.210318	0.072889	0.3488	0.058365	0.12479		0.141256	0.177318
MSTRG.30475.1	0.007206	0.254372	0.031	0.348689	0.832419	0.512148		0.097526	0.564419
MSTRG.223287.1	0.324415	0.458433	0.399502	0.348485	0.308253	0.449995		0.394117	0.368911
MSTRG.98071.1	0	0.043117	0.1308	0.348145	0	0		0.0579723	0.116048
MSTRG.236630.1	0.206308	0.399043	0.165608	0.347799	0.617859	0.453658		0.256986	0.473105
MSTRG.14946.2	0.438907	0	0	0.347725	0	0		0.146302	0.115908
MSTRG.64383.1	0	0	0	0.347505	0.063019	0.138121		0	0.182882
MSTRG.110227.1	0	0	0	0.347455	0	0		0	0.115818
MSTRG.134585.1	0.069413	0.149632	0.053808	0.347424	0.26698	0.118089		0.090951	0.244164
MSTRG.153713.6	0.22284	0.154316	0.116319	0.34715	0.015745	0.012801		0.164492	0.125232
MSTRG.233670.1	0	0	0	0.347138	0	0.095435		0	0.147524
MSTRG.136816.2	0	0	0	0.346952	0.165311	0.316853		0	0.276372
MSTRG.278288.1	0.070314	0	0.06859	0.346817	0.47184	0.169066		0.0463013	0.329241
MSTRG.56798.1	0.46915	0.400377	0.287346	0.346753	0.347558	0.275689		0.385624	0.323333
MSTRG.99466.12	0.094858	0.063002	0	0.346523	0.335234	0.570431		0.05262	0.417396
MSTRG.183353.8	0.040034	0.088861	0.037785	0.34651	0.66728	0.359799		0.05556	0.457863
MSTRG.30318.2	0	0	0	0.346325	0	0		0	0.115442
MSTRG.260568.1	0	0	0	0.346316	0	0		0	0.115439
MSTRG.92180.1	0	0	0	0.346172	0.298006	0.117849		0	0.254009
MSTRG.268149.1	0	0	0	0.346152	0.210316	0.084904		0	0.213791
MSTRG.20703.1	0	0	0	0.346127	0.189148	0.27415		0	0.269808
MSTRG.246383.1	0	0	0	0.346034	0.583575	0.316414		0	0.415341
MSTRG.59239.1	0	0	0	0.34599	0.22702	1.38713		0	0.653379
MSTRG.221403.10	0.00577	0.23794	0.681668	0.34593	0.576454	0.167969		0.308459	0.363451
MSTRG.209609.5	0	0	0.124092	0.34592	0.668707	0		0.041364	0.338209
MSTRG.233402.4	0	0	0	0.345838	0	0		0	0.115279
MSTRG.122234.1	0	0	0.019982	0.345826	0.196515	0.017687		0.00666067	0.186676
MSTRG.141174.1	0.461496	0.501589	0.337202	0.345757	0.346078	0.316733		0.433429	0.336189
MSTRG.53068.1	0.255133	0.037501	0.114948	0.345261	0.075576	0.33371		0.135861	0.251516
MSTRG.256867.1	0.142627	0.249001	0.185555	0.345249	0.456157	0.158764		0.192394	0.320057
MSTRG.152093.1	0.292178	0.198302	0.158156	0.345133	0.158908	0.166244		0.216212	0.223428
MSTRG.182481.2	0	0	0	0.345025	0	0		0	0.115008
MSTRG.255953.1	0	0.012189	0	0.344825	0	0.108613		0.004063	0.151146
MSTRG.145828.1	0.024856	0.177533	0.045215	0.344685	2.88028	0.334623		0.0825347	1.18653
MSTRG.218518.5	0.002474	0	0	0.344648	0.002465	0.003561		0.000824667	0.116891
MSTRG.274224.3	0	0	0	0.344408	0	0		0	0.114803
MSTRG.118105.2	0	0	0	0.34438	0	0		0	0.114793
MSTRG.189915.1	0.067002	0.065547	0.023614	0.344332	0.195452	0.179044		0.0520543	0.239609
MSTRG.99819.1	0.295053	0.227282	0.263217	0.344265	0.476271	0.294749		0.261851	0.371762
MSTRG.58521.1	0.358236	0.313124	0.322497	0.343385	0.325388	0.244657		0.331286	0.304477
MSTRG.276628.1	0	0	0	0.343286	0.13069	0.094466		0	0.189481
MSTRG.141024.1	0.075832	0.014242	0.186196	0.343199	0	0		0.09209	0.1144
MSTRG.31831.1	0	0	0	0.343156	0.368377	0.025194		0	0.245576
MSTRG.164933.1	0	0	0	0.343065	0.335521	0		0	0.226195
MSTRG.123720.1	0.516243	0.993446	3.08952	0.342963	0.201524	0.25571		1.53307	0.266732
MSTRG.208775.12	0.203872	0.246732	0.071494	0.342403	0.513337	0.468467		0.174033	0.441402
MSTRG.24811.3	0.283534	0.326499	0.251783	0.342099	0.407963	0.359886		0.287272	0.369983
MSTRG.49715.1	0.66531	1.82267	0.479241	0.342029	0.64206	0.291233		0.989073	0.425107
MSTRG.151742.3	0	0.025931	0.106555	0.341825	0.008488	0.025277		0.044162	0.125197
MSTRG.66494.1	0.071816	0.061745	0.135486	0.341447	0.322618	0.664692		0.0896823	0.442919
MSTRG.220.1	0.011376	0.025307	0.007994	0.341155	0.74959	0.340989		0.0148923	0.477245
MSTRG.125666.1	0.109074	0.147765	0.074487	0.34111	0.016068	0.08958		0.110442	0.148919
MSTRG.221254.1	0.065809	0.148525	0	0.341101	0.272247	0.52991		0.0714447	0.381086
MSTRG.257572.1	0.293456	0.104858	0.100637	0.341048	0.021879	0.027761		0.166317	0.130229
MSTRG.141003.8	0	0.16339	0.004851	0.340972	1.32618	0.001797		0.0560803	0.556317
MSTRG.128641.1	0.094809	0.082598	0.121364	0.340922	0.132104	0.094362		0.0995903	0.189129
MSTRG.199403.3	0.060247	0.102876	0.057736	0.340873	0.13338	0.430182		0.0736197	0.301478
MSTRG.111996.14	0.849114	0.37468	1.09615	0.340816	1.54087	0.607459		0.773313	0.829716
MSTRG.1538.5	0.462755	0.452027	0.64555	0.340625	0.652577	0.500503		0.520111	0.497902
MSTRG.229157.1	0.011239	0.041637	0	0.340432	0.310054	0.561755		0.0176253	0.40408
MSTRG.246655.2	0	0	0	0.340335	0	0		0	0.113445
MSTRG.44895.5	0.00106	0.024178	0.076065	0.340183	0.056627	0.076762		0.0337677	0.157857
MSTRG.199432.1	0	0.078765	0	0.340051	0.253291	0.162318		0.026255	0.251887
MSTRG.116775.2	0.276342	0.067525	0.19435	0.339988	0.395605	0.17125		0.179406	0.302281
MSTRG.66702.2	0.167598	0.053359	0.252656	0.339792	0.293092	0.232147		0.157871	0.288344
MSTRG.164805.2	0	0	0	0.339732	0	0.100733		0	0.146822
MSTRG.178054.1	0	0	0	0.339487	0	0.443474		0	0.260987
MSTRG.52176.38	0.038163	0	0	0.339385	0	0		0.012721	0.113128
MSTRG.82009.8	0.182263	0.276012	0.301367	0.339369	0.271451	0.137372		0.253214	0.249397
MSTRG.266281.19	0.194286	0.223045	0.155854	0.339139	0	0		0.191062	0.113046
MSTRG.30772.2	0	0	0.316394	0.339114	0	0		0.105465	0.113038
MSTRG.209217.3	0	0	0	0.339095	0.081623	0		0	0.140239
MSTRG.167816.2	0	0	0	0.338975	0	0.033931		0	0.124302
MSTRG.148672.9	0.201034	0.128632	0.252652	0.33885	0.435936	0.346518		0.194106	0.373768
MSTRG.187500.1	0	0	0	0.33864	0.211494	0.153993		0	0.234709
MSTRG.192216.1	0	0	0	0.338602	0	0		0	0.112867
MSTRG.254276.4	0	0	0	0.338583	0.183245	0		0	0.173943
MSTRG.171264.1	0.200828	0.218334	0.211255	0.338532	0.28697	0.21901		0.210139	0.281504
MSTRG.224452.1	0	0.037565	0.042779	0.338346	0.41068	0.328979		0.0267813	0.359335
MSTRG.9071.1	0	0	0	0.338281	0.484465	0.247645		0	0.356797
MSTRG.212765.1	0.156323	0.457395	0.197643	0.338255	0.60773	0.656478		0.270454	0.534154
MSTRG.14608.1	0.200246	0.188519	0.290607	0.338214	0.353856	0.364858		0.226457	0.352309
MSTRG.33374.8	0.001517	0	0	0.337978	0.463899	0.446048		0.000505667	0.415975
MSTRG.31000.1	0.1138	0.267034	0.095446	0.337964	0.149031	0.311218		0.15876	0.266071
MSTRG.47890.1	0.287477	0.220003	0.145787	0.337716	0.247791	0.25263		0.217756	0.279379
MSTRG.7548.1	0.063728	0.06361	0	0.337455	0.17902	0.056548		0.042446	0.191008
MSTRG.64624.1	0.467694	0.423663	0.612366	0.337327	0.345347	0.415858		0.501241	0.366177
MSTRG.138157.1	0	0	0	0.337221	0	0.658015		0	0.331745
MSTRG.58771.1	0	0	0	0.337209	0	0		0	0.112403
MSTRG.133802.1	0.37524	0.314825	0.35088	0.337162	0.429098	0.544605		0.346982	0.436955
MSTRG.186321.1	0.040919	0.181879	0.027026	0.337048	0.092262	0.019808		0.0832747	0.149706
MSTRG.275821.1	0	0	0	0.337038	0	0.127367		0	0.154802
MSTRG.160278.1	0.016297	0.102226	0.070271	0.336792	0.389098	0.259951		0.0629313	0.328614
MSTRG.88688.1	0.383227	0.17259	0.166446	0.336792	0.26602	1.12543		0.240754	0.576081
MSTRG.9720.1	0	0	0	0.33644	0.036811	0.053176		0	0.142142
MSTRG.229973.1	0	0	0	0.336402	0	0		0	0.112134
MSTRG.104377.2	0	0	0	0.336248	0	0		0	0.112083
MSTRG.52176.36	0.374455	0.366742	0.344208	0.336109	0.320643	0.347867		0.361802	0.334873
MSTRG.179890.4	0	0	0	0.335975	0.615287	0.355973		0	0.435745
MSTRG.61024.1	0.24244	0.498595	0.578834	0.335927	0.294192	0.845066		0.439956	0.491728
MSTRG.256893.5	0	0	0	0.335911	0.18111	0.739908		0	0.418976
MSTRG.88362.1	0	0	0	0.335866	0.2674	0.337784		0	0.313683
MSTRG.181683.1	0.142047	0.12787	0.098527	0.335741	0.298449	0.183604		0.122815	0.272598
MSTRG.258915.1	0	0	0	0.33569	0.056344	0.155748		0	0.182594
MSTRG.222612.2	0.255184	0.168647	0.09446	0.335684	0.131237	0.354495		0.172764	0.273805
MSTRG.199171.1	0.027799	0	0	0.335134	0.246714	0.159823		0.00926633	0.247224
MSTRG.37364.1	0	0	0	0.335027	0	0.127153		0	0.15406
MSTRG.227424.1	0	0	0	0.334893	0	0		0	0.111631
MSTRG.167939.1	0	0	0	0.334869	0.221869	0		0	0.185579
MSTRG.8378.1	0.269801	0.166449	0.270196	0.334726	0.200305	0		0.235482	0.178344
MSTRG.276663.1	0.241836	0.078186	0.168789	0.334529	0.207948	0.061549		0.162937	0.201342
MSTRG.17669.1	0	0	0	0.334306	0	0.246735		0	0.19368
MSTRG.38645.1	0	0	0	0.33415	0.025036	0		0	0.119729
MSTRG.94885.18	0.650687	1.40272	0.472541	0.334013	0.080533	0		0.841982	0.138182
MSTRG.100149.1	0.040626	0.32081	0.03109	0.333939	0.235523	0		0.130842	0.189821
MSTRG.238872.1	0	0.106577	0	0.333878	0.010592	0.214602		0.0355257	0.186357
MSTRG.260421.1	0.021452	0.038035	0.05582	0.333878	0.288305	0.029954		0.0384357	0.217379
MSTRG.80483.3	0.379422	0.596286	0.402486	0.333862	0.582197	0.571387		0.459398	0.495815
MSTRG.95400.10	0.26568	0.164672	0.414209	0.333652	0.381891	0.201162		0.28152	0.305568
MSTRG.258304.1	0.099705	0.00116	0.006796	0.333518	0	0.578307		0.035887	0.303942
MSTRG.93135.1	0.448525	0.463893	0.172466	0.333329	0.478114	0.345871		0.361628	0.385771
MSTRG.119567.1	0.331614	0.22636	0.240989	0.332877	0.420955	0.258717		0.266321	0.337516
MSTRG.259623.1	0.425788	0.472191	0.326652	0.332816	0.154626	0		0.40821	0.162481
MSTRG.1992.1	0	0	0.024834	0.332651	0.637885	0.569586		0.008278	0.513374
MSTRG.23921.1	0.179939	0.26007	0.147169	0.332407	0.434007	0.223081		0.195726	0.329832
MSTRG.7067.2	3.16459	4.71938	6.23123	0.332329	0.245778	0.1304		4.70507	0.236169
MSTRG.38030.7	0.063806	0.014241	0.124198	0.332218	0.366017	0.11554		0.067415	0.271258
MSTRG.88832.1	1.59512	0.786481	1.04746	0.332211	0.72851	0.635618		1.14302	0.565446
MSTRG.253612.4	0	0	0	0.332015	0	0		0	0.110672
MSTRG.63056.1	0	0.034339	0.015732	0.331794	0.4693	0.147257		0.0166903	0.316117
MSTRG.270209.1	0	0	0	0.331735	0.203788	0		0	0.178508
MSTRG.48109.1	0.251978	0.34657	0.123008	0.331558	0.34643	0.309863		0.240519	0.329284
MSTRG.128634.1	0.130883	0.251585	0.150042	0.331283	0.493444	0.436938		0.177503	0.420555
MSTRG.182089.1	0	0	0	0.331222	0.370208	0.235716		0	0.312382
MSTRG.246655.3	0.04687	0	0	0.331162	0	0		0.0156233	0.110387
MSTRG.201793.1	0.58946	0.907273	0.590074	0.33096	0.653154	0.384015		0.695602	0.456043
MSTRG.129048.1	0.016823	0.044834	0.018533	0.330938	0.52838	0.611353		0.02673	0.490224
MSTRG.30444.1	0.082482	0.125999	0.107107	0.330896	0.276479	0.150259		0.105196	0.252545
MSTRG.269739.2	0	0.018704	0	0.330791	0.286669	0.016924		0.00623467	0.211461
MSTRG.121308.1	0.1332	0.434419	0.152344	0.330556	0.407314	0.269215		0.239988	0.335695
MSTRG.96599.1	0	0	0	0.330321	0.120851	0.152075		0	0.201082
MSTRG.173466.4	0.05935	0.448206	0.296584	0.330318	0.364778	0		0.268047	0.231699
MSTRG.259387.1	0.027363	0.258357	0.098693	0.330253	0.085496	0.01664		0.128138	0.14413
MSTRG.22356.1	0	0	0	0.330203	0.077305	0.112049		0	0.173186
MSTRG.24831.2	0	0.1434	0	0.330111	0.60084	0.107079		0.0478	0.34601
MSTRG.193547.9	0	0.074059	0.075268	0.329989	0.119735	0.068598		0.0497757	0.172774
MSTRG.155095.1	0.217806	0.169719	0.131709	0.329851	0.322217	0.316831		0.173078	0.322966
MSTRG.219481.1	0	0.065331	0.082604	0.329794	0.047445	0		0.0493117	0.125746
MSTRG.213010.1	0.104936	0.168666	0.270366	0.329647	0.51245	0.396793		0.181323	0.412963
MSTRG.59284.5	0.145021	0.289957	0.224781	0.329541	0.199954	0.192794		0.21992	0.240763
MSTRG.199742.2	0.136029	0.240716	0.068343	0.329443	0.073382	0.138383		0.148363	0.180403
MSTRG.6977.1	0.316041	0.225223	0.21663	0.329383	0.229199	0.459019		0.252631	0.3392
MSTRG.217177.1	0.166951	0.188862	0.083191	0.329028	0.045608	0.505187		0.146335	0.293274
MSTRG.219923.1	0	0	0	0.328922	0.141836	0.108217		0	0.192992
MSTRG.92815.1	0	0	0.019093	0.328816	0.177152	0.158382		0.00636433	0.22145
MSTRG.124175.1	0.109502	0.057184	0.26451	0.328722	0.304848	0.243764		0.143732	0.292445
MSTRG.90022.5	0	0	0	0.328533	0.644359	0.512949		0	0.49528
MSTRG.134997.4	0.432087	0.359472	0.49964	0.328435	0.16692	0.40431		0.4304	0.299888
MSTRG.159122.1	0.260085	0.16623	0.076286	0.328286	0.403066	0.298798		0.167534	0.343383
MSTRG.190439.1	0.117846	0.233403	0.156263	0.328218	0.359907	0.375025		0.169171	0.354383
MSTRG.168323.1	0.117658	0.077762	0	0.328119	0.186912	0.11079		0.06514	0.208607
MSTRG.48103.1	0.123404	0.116441	0.151849	0.328077	0.231536	0.234677		0.130565	0.264763
MSTRG.258307.1	0.079353	0.045922	0.048878	0.328012	0.25167	0.883066		0.058051	0.487583
MSTRG.30318.29	0.157244	0.079837	0.250019	0.327594	0.157072	0.070125		0.162367	0.18493
MSTRG.279656.1	0.160148	0.194988	0.086032	0.327523	0.279656	0.135086		0.147056	0.247422
MSTRG.135566.2	0.081705	0.229945	0.246598	0.327489	0.44253	0.666118		0.186083	0.478712
MSTRG.209646.1	0.079163	0.026375	0.653563	0.327429	0.04123	0.504057		0.253034	0.290905
MSTRG.205022.1	0.171802	0.106183	0.172958	0.32709	0.135894	0.214227		0.150314	0.225737
[truncated: 14,237 more rows]
