# Supplementary material for: Comparison of Long Non-Coding RNA Expression Profiles of Cattle and Buffalo Differing in Muscle Characteristics
Source: Front Genet. 2020 Feb 26;11:98. doi: 10.3389/fgene.2020.00098 (PMC7054449; doi:10.3389/fgene.2020.00098)
Supplement: Supplementary file 4 [file Table_3.xlsx]

## Sheet: Sheet1
#ID	H01	H02	H03	S01	S02	S03
MSTRG.100267.1	0.239964	0.50364	0.319286	0	0	0
MSTRG.100317.2	0	0.017566	0.024578	0.462514	0.302771	0.319069
MSTRG.100323.1	0	0	0	0.250441	0.04293	0.169759
MSTRG.100662.10	0.458534	0.398418	0.306259	0.003467	0	0
MSTRG.100845.1	0	0.046518	0	0.294334	0.708027	0.343976
MSTRG.101292.5	0	0	0	1.0821	1.19624	0.870017
MSTRG.101486.2	0.007637	0.045089	0	0.133866	0.2596	0.75966
MSTRG.101639.2	0.389112	0.200993	0.197989	0.00512	0.005114	0
MSTRG.101981.1	0.521954	0.451906	0.053608	0	0	0
MSTRG.101981.3	0.125772	0.20708	0.03545	0	0	0
MSTRG.101981.5	1.60769	0.173542	0.40453	0	0	0
MSTRG.101981.6	0.2425	0.249614	0.072372	0	0.023704	0
MSTRG.102353.2	0.116841	0.089121	0.22069	0	0.00867	0.014066
MSTRG.10250.1	0.040137	0.050862	0	0.750365	0.589058	0.345852
MSTRG.10251.1	0.01113	0	0.020112	0.058242	0.310827	0.151058
MSTRG.102648.1	0.195331	0.171839	0.132359	0	0	0
MSTRG.102713.1	0	0	0	5.53023	0.60211	6.07399
MSTRG.102781.2	0.446937	0.110628	0.459596	0.041172	0.037195	0
MSTRG.102781.4	0.527349	0.166159	0.414643	0	0.044535	0.022574
MSTRG.102787.1	0.150131	0.202624	0.209975	0	0	0
MSTRG.102788.1	0.26779	0.135945	0.234628	0	0	0
MSTRG.102886.2	0.231664	0.229863	0.208454	0.050522	0	0
MSTRG.103906.1	0	0	0	0.808268	0.368118	0.181422
MSTRG.103996.1	0.052963	0.183786	0.07252	0	0	0
MSTRG.103996.2	0.053686	0.053894	0.255811	0	0	0
MSTRG.103997.1	0.086347	0.056951	0.18543	0	0	0
MSTRG.104005.2	0.077587	0.260126	0.120024	0	0	0
MSTRG.104017.1	0.152125	0.336965	0.384714	0	0	0
MSTRG.104020.1	0.154637	0.225104	0.076643	0	0	0
MSTRG.104283.1	0.476319	0.750867	0.345796	0	0	0.046663
MSTRG.104283.2	0.41154	0.711787	0.300168	0.10272	0	0.003829
MSTRG.104818.1	0	0	0.019213	0.1302	0.244831	0.270816
MSTRG.104989.2	0	0	0	0.275898	0.544555	0.698839
MSTRG.104990.1	0	0	0	0.574495	0.428911	0.430658
MSTRG.105049.24	0	0	0	0.07443	0.488425	0.190162
MSTRG.105049.29	0	0	0	0.276461	0.311158	0.276712
MSTRG.105056.1	0.568545	0.405196	0.458398	0.01904	0.10412	0.067035
MSTRG.105095.1	0	0	0	0.438135	0.23158	0.113293
MSTRG.105243.1	0.039292	0	0.082158	0.590606	0.164951	1.22778
MSTRG.105558.6	0	0	0	0.247811	0.11136	0.537742
MSTRG.105955.1	0.179291	0.37717	0.175578	0	0.015239	0
MSTRG.1060.1	0.579476	1.15399	0.405189	0	0	0
MSTRG.10611.1	0.360034	0.071737	0.174725	0	0.03929	0
MSTRG.10612.1	0.015784	0.008279	0.052094	0.637019	0.6894	0.446216
MSTRG.106780.1	0	0	0	1.45726	1.74241	0.943225
MSTRG.106780.3	0.108469	0.331972	0.036459	1.56034	0.918633	0.999406
MSTRG.106924.3	0.485175	0.295114	0.394614	0.003864	0.006711	0
MSTRG.106924.5	0.095409	0.491657	0.166731	0.051125	0	0
MSTRG.107140.1	0.204182	0.097052	0.069991	0.013991	0	0
MSTRG.107140.2	0.15878	0.181542	0.062953	0	0	0
MSTRG.107166.1	0.233598	1.19734	0.202051	0.007986	0.01179	0.010946
MSTRG.107289.1	0.110686	0.593441	0.339549	0.064678	0.03089	0.012453
MSTRG.107365.3	0	0.015722	0.022923	0.190875	0.449659	0.065221
MSTRG.10740.23	0	0	0	2.18895	4.69547	2.69343
MSTRG.10742.2	0.028953	0.052204	0.052143	0.576664	0.586969	0.217627
MSTRG.108253.1	0.213526	0.074936	0.060774	0	0	0
MSTRG.108364.4	0	0.037398	0.094055	1.03777	0.288531	0.453137
MSTRG.108494.1	0.057067	0	0	0.325698	0.214947	0.178197
MSTRG.108764.1	0.087008	0.200755	0.156064	0	0	0
MSTRG.108771.1	0.17461	0.200729	0.34182	0	0	0
MSTRG.108775.1	0.103226	0.973931	0.836665	0	0	0
MSTRG.108775.2	0.230888	0.275621	0.109232	0	0	0
MSTRG.108845.2	0.555165	0.209697	0.265873	0.029171	0	0.11829
MSTRG.108942.1	0	0	0	0.373627	0.563217	0.736927
MSTRG.109092.1	0.287937	1.0892	0.548712	0	0	0
MSTRG.109093.1	1.123	1.53765	2.20256	0	0	0.063521
MSTRG.109171.1	0.017003	0	0	0.350174	0.254222	0.219232
MSTRG.109180.2	0.307081	0.055365	0.369858	0	0	0
MSTRG.10940.1	0	0	0	0.141937	0.312588	0.205027
MSTRG.109593.1	0	0	0	0.148682	0.466415	0.25859
MSTRG.109975.3	0	0	0	0.681009	3.80783	1.28392
MSTRG.110017.1	0.035871	0.113603	0.045221	0.970789	0.567701	1.1114
MSTRG.110492.1	0	0.034562	0	0.132518	0.108384	0.20205
MSTRG.110580.1	0	0	0	0.304788	2.32804	0.880953
MSTRG.110834.1	0.357461	0.369809	0.264582	0.025878	0	0.009663
MSTRG.110867.1	0	0	0	0.121752	0.136655	0.151317
MSTRG.111016.1	0.375309	0.423942	0.180921	0.001336	0.001841	0.00203
MSTRG.111020.2	0.111036	0.165265	0.018212	0	0.016457	0
MSTRG.111020.5	0.09091	0.157255	0.14196	0.006172	0.006462	0
MSTRG.111047.3	0.478617	0.186425	1.27108	0.000989	0	0
MSTRG.111144.1	0	0	0	0.317689	0.628415	0.025678
MSTRG.111146.1	0	0	0	0.462644	0.520772	0.295661
MSTRG.111317.7	0	0	0	0.921625	3.50434	1.87626
MSTRG.111334.2	0	0.260877	0.029371	2.15671	1.28896	0.521545
MSTRG.111743.1	0.146264	0.187694	0.319632	0	0	0
MSTRG.112194.1	0	0	0	0.762362	0.903104	1.38117
MSTRG.112372.1	0.22236	0.255986	0.235913	0	0	0
MSTRG.112422.1	0.221268	0.121233	0.211209	0	0	0
MSTRG.112984.16	0.235554	0.329292	0.278423	0	0	0
MSTRG.112984.5	1.30197	0.295404	0.920248	0	0	0
MSTRG.112984.6	0.470311	0.29384	0.763159	0	0	0
MSTRG.112998.1	0.911379	0.139127	0.352106	0	0	0.017944
MSTRG.113001.1	0.222981	0.433982	0.689562	0	0	0
MSTRG.113008.1	0.542775	0.138349	0.309206	0	0	0
MSTRG.113009.1	0.5942	0.238326	0.413246	0	0	0
MSTRG.113079.1	43.1648	0	8.64734	0	0.021826	0.182766
MSTRG.113216.1	0.063662	0.263186	0.172378	0.012929	0.029152	0.008267
MSTRG.113615.3	0	0	0	0.153526	0.12418	0.137515
MSTRG.113872.4	0.010132	0.627793	0.452092	0	0	0
MSTRG.113982.1	0.231952	0.05773	0.087362	0	0	0
MSTRG.114122.1	0.040338	0.12734	0.118355	0.017767	0	0
MSTRG.114231.1	0.516956	0.047421	0.27352	0	0	0
MSTRG.114270.14	0	0	0	6.00357	8.45383	4.80054
MSTRG.114287.1	0.129039	0.061734	0.158902	0.0122	0	0
MSTRG.114287.3	0.270211	0.103663	0.304581	0	0.003526	0
MSTRG.114320.3	0.430882	0.112633	0.130442	0	0	0
MSTRG.11460.3	0	0	0	0.310093	0.085749	0.258734
MSTRG.11460.5	0	0	0.025803	0.116492	0.272387	0.778775
MSTRG.114818.1	0.135996	0.293614	0.139989	0	0.005905	0.015585
MSTRG.114900.1	0	0	0	0.290378	0.099841	0.131165
MSTRG.115095.1	0	0	0	0.224995	2.21641	0.785873
MSTRG.115137.1	1.15457	0.775531	0.790641	0.147422	0.089057	0
MSTRG.115214.1	0.176437	0.029858	0.227853	0	0	0.016491
MSTRG.115309.1	0	0	0	1.81274	4.38126	2.19041
MSTRG.115652.1	0	0	0	0.48497	0.147753	0.12664
MSTRG.115890.1	0.423699	0.208824	0.190374	0	0	0
MSTRG.115904.1	0.207222	0.194617	0.287857	0.006332	0	0
MSTRG.116259.1	0.025382	0.030641	0	0.222948	0.363247	0.370102
MSTRG.116711.1	1.86805	0.335169	0.672425	0	0	0
MSTRG.117131.1	0.095118	0.2349	0.092863	0.008546	0.00194	0.015162
MSTRG.11746.1	0.228553	1.05142	0.29747	0	0	0
MSTRG.117655.2	0.258434	0.051406	0.295472	2.36175	2.68404	4.10618
MSTRG.117868.1	0	0	0.007851	0.088133	0.353194	0.286388
MSTRG.118176.3	0.159693	0.23741	0.092401	0	0	0
MSTRG.118187.3	0	0	0	0.310787	0.663709	0.289156
MSTRG.118274.1	0.183407	0.064803	0.176546	0	0	0
MSTRG.118329.9	0.000152	0	0.002028	0.156906	0.217823	0.009608
MSTRG.118685.1	0.367299	0.056538	0.10629	0	0	0
MSTRG.119401.2	0	0	0	29.2084	0.979921	40.6919
MSTRG.119401.4	1.62479	1.92049	2.02565	0	0	0
MSTRG.119655.1	0	0	0	9.32616	18.1319	17.5802
MSTRG.120381.7	0	0	0	1.13873	1.08538	0.728565
MSTRG.120700.1	0	0	0	0.4227	0.329464	0.272134
MSTRG.120742.14	0.066204	0.214099	0.064214	0	0	0
MSTRG.120742.25	0	0	0	0.361837	0.774193	0.59009
MSTRG.120850.1	0	0.085453	0.011782	0.22266	0.362461	0.795965
MSTRG.121194.2	0	0	0	1.00651	0.088189	1.01845
MSTRG.121269.1	0	0	0	0.350197	0.242162	0.412316
MSTRG.121427.1	0	0.006065	0	0.522564	0.583427	0.226026
MSTRG.121763.1	0	0	0	0.176165	0.276167	0.201997
MSTRG.12196.1	0.548068	0.014523	0.755005	0	0	0.023189
MSTRG.121991.1	0.150554	0.238663	0.069575	0	0	0
MSTRG.122019.6	0	0	0	0.147647	0.578655	0.390854
MSTRG.122159.3	0.575254	0.604631	0.305074	0.013523	0.040699	0.011647
MSTRG.122373.1	0	0	0.014509	0.178224	0.1432	0.076992
MSTRG.122645.1	0	0.040563	0.017324	0.313721	0.139535	0.298559
MSTRG.122692.2	0.213014	0.123165	0.058438	0	0	0
MSTRG.122826.1	0	0	0	0.173899	0.176795	0.171993
MSTRG.122881.1	0	0	0	1.33161	1.14138	2.25633
MSTRG.122987.1	0	0	0	0.127087	0.307422	0.210015
MSTRG.123032.1	0.07051	0.072427	0.184744	0	0	0
MSTRG.123229.8	0.404913	0.321613	0.316387	0	0.101129	0.046413
MSTRG.123584.1	0.474004	0.142765	0.58005	0.009539	0.003979	0.012746
MSTRG.123596.1	0.166148	0.237228	0.060308	0	0.016713	0
MSTRG.123645.6	2.97406	2.63248	4.05397	0.458757	0.552011	0.286225
MSTRG.123847.1	0.06507	0.237117	0.111118	0.017478	0.034712	0
MSTRG.123902.5	0.227059	0	0	6.51518	2.39806	2.69122
MSTRG.123902.7	0	0	0	1.62387	0.578727	0.540651
MSTRG.124019.1	0.323282	0.265157	0.076428	0.053	0.034065	0
MSTRG.124047.2	0.296099	0.759484	0.53981	0	0	0
MSTRG.124048.2	0	0	0	0.424383	0.453261	0.442308
MSTRG.124051.1	0.172112	0.493018	0.191892	0	0	0
MSTRG.124077.1	0.183315	0.309643	0.1435	0	0	0
MSTRG.124252.1	0	0	0	0.464061	0.24015	0.24584
MSTRG.124252.2	0	0	0	0.159074	0.136843	0.721686
MSTRG.124455.2	0.135243	0.549314	0.179101	0	0	0.015206
MSTRG.124590.1	0.328595	0.566289	0.093869	0.028948	0.078762	0.013107
MSTRG.124708.1	0.356395	0.979223	0.533462	0	0	0.189876
MSTRG.12471.1	0	0	0	0.381332	0.62254	0.829395
MSTRG.124712.1	0.404903	0.406326	0.171914	0	0.03623	0.025574
MSTRG.124775.1	0.196638	0.058993	0	2.37811	2.02944	1.36686
MSTRG.124777.1	0	0	0	1.41228	1.15342	0.844238
MSTRG.124777.2	0	0	0	1.1636	1.04605	0.370739
MSTRG.124988.1	0.101957	0.088389	0.113115	0.937271	1.12957	0.951341
MSTRG.125001.1	0.019668	0.15983	0.025137	0.452467	0.966182	0.533243
MSTRG.125397.1	0.159716	8.1e-05	0.07512	0.821711	0.96135	0.510087
MSTRG.125590.1	0	0	0	0.190494	1.01365	1.94969
MSTRG.125647.2	0	0	0	0.16219	0.082924	0.413488
MSTRG.125675.2	0.724217	2.33009	0.862177	7e-06	0.546986	0
MSTRG.12637.1	0.126855	0.150826	0.076664	0	0.037351	0
MSTRG.126544.1	0.11687	0.156682	0.061536	0	0.007408	0
MSTRG.126550.2	1.63461	0.263627	0.755887	0.049487	0.147258	0.045308
MSTRG.126720.1	0.356584	0.27689	0.331268	0	0	0
MSTRG.126761.3	0.387728	0.04822	0.13029	0.006418	0	0
MSTRG.126986.2	0.25775	0.495433	0.101133	0.001363	0.020943	0.009297
MSTRG.127113.1	0	0	0	0.256474	0.59788	0.640749
MSTRG.127123.1	0.071491	0.153341	0.558938	0	0	0
MSTRG.127308.1	0.048865	0.275854	0.162393	0	0	0
MSTRG.127385.11	0	0.03386	0.004036	0.220853	0.13757	0.462721
MSTRG.127444.1	0.494504	3.4383	0.933228	0	0	0
MSTRG.127657.4	0.025598	0.049291	0.139563	0	0	0
MSTRG.127657.5	0.299102	0.317372	0.145879	0	0	0
MSTRG.127657.7	0.236907	0.267183	0.165043	7.8e-05	0.047534	4.4e-05
MSTRG.127683.1	0.086075	0.236263	0.043456	0.01457	0	0
MSTRG.128112.1	0	0	0	0.480295	0.404275	0.092065
MSTRG.128353.5	0.36996	0.441855	0.201623	0.015809	0.00123	0
MSTRG.128376.2	0.350558	0.18187	0.127283	0	0	0
MSTRG.128416.1	0.017721	0.272553	0.093923	0	0	0
MSTRG.128584.3	0	0	0	0.956757	1.25576	1.07645
MSTRG.128765.1	0.402045	0.231695	0.366775	0	0	0
MSTRG.129048.1	0.016823	0.044834	0.018533	0.330938	0.52838	0.611353
MSTRG.129351.1	0.490361	0.313074	0.648054	11.7895	10.567	8.93496
MSTRG.129458.2	0.142538	0.253362	0.041641	0	0	0.010619
MSTRG.129563.1	0.171255	0.086177	0.218744	0	0	0
MSTRG.129684.1	0.435052	0.142942	0.25125	0.018445	0.036996	0.017471
MSTRG.130157.7	0	0	0	0.463309	0.652676	0.353248
MSTRG.130184.1	0.117502	0.466578	0.24714	0.015114	0.076763	0
MSTRG.131402.1	0.173197	0.178268	0.101042	0	0.016844	0
MSTRG.131566.7	0.016128	0.032628	0	0.259514	0.072711	0.196074
MSTRG.131581.1	0	0	0.028938	0.159503	0.099278	0.187381
MSTRG.132108.2	0.163525	0.370459	0.120183	0	0	0.009346
MSTRG.132359.1	0	0	0	0.475585	1.31221	1.35587
MSTRG.132770.1	0.571343	0.164103	0.092871	0	0	0
MSTRG.132858.1	1.20111	0.824124	1.36594	0.284699	0	0.306179
MSTRG.132900.1	0.309572	0.118315	0.129178	0	0	0
MSTRG.132901.1	0.215288	0.391468	0.413039	0	0	0
MSTRG.133526.2	0.108884	0.871489	0.210285	0.011329	0	0.012411
MSTRG.133593.1	0.028855	0	0	0.641668	0.327821	0.117394
MSTRG.133896.2	0	0	0	0.167719	0.28782	0.161285
MSTRG.133965.2	0.051074	0.018151	0	0.296099	0.381831	0.645164
MSTRG.133980.1	0	0	0	0.287065	0.270646	0.32508
MSTRG.133981.1	0	0	0	0.408252	0.374861	0.610135
MSTRG.133981.6	0	0	0	0.073357	0.197882	0.050373
MSTRG.134245.1	0.050996	0.098024	0.212295	0	0	0
MSTRG.134376.1	0.111368	0.120749	0.310703	0	0	0.015656
MSTRG.13439.1	0.118105	0.152757	0.082989	0.027118	0.007151	0
MSTRG.134459.4	0	0	0	1.30959	1.64134	2.16047
MSTRG.134531.1	0.28467	0.023071	0.196934	0	0.009531	0
MSTRG.134562.11	0.891143	0.812679	0.78416	0.087307	0.015511	0.071472
MSTRG.134562.14	0.108591	0.428577	0.352938	0.06979	0	0
MSTRG.134562.3	0.215154	0.363569	0.099024	0.000534	0	0
MSTRG.134562.9	1.28825	0.4981	0.608396	0	0	0
MSTRG.134760.1	0.128947	0.107558	0.245033	0	0	0
MSTRG.13480.1	0.266115	0.424363	0.116697	0.015074	0	0.023487
MSTRG.135006.1	0.012399	0.236608	0.281153	1.8e-05	0	0
MSTRG.135006.4	0.208154	0.08818	0.139588	0	0	0
MSTRG.135380.1	0.179756	0.19384	0.338885	0	0	0
MSTRG.135566.4	0.009162	0	0	0.145489	0.08567	0.042978
MSTRG.135876.10	0.206413	0.258782	0.132662	0	0	0
MSTRG.135939.1	0.183053	0.229621	0.134089	0	0	0
MSTRG.136474.6	0.993742	0.564722	0.410776	4.9347	2.67861	5.76239
MSTRG.136499.14	0.114108	0.35223	0.386698	0	0.001596	0.000622
MSTRG.136541.2	0	0	0	0.719479	2.34451	1.13231
MSTRG.136816.1	0	0	0	0.301334	0.190144	0.529913
MSTRG.136816.2	0	0	0	0.346952	0.165311	0.316853
MSTRG.137261.1	0	0.038352	0.023866	1.27571	0.554687	0.870641
MSTRG.137290.12	0	0	0	0.955456	1.34235	0.943184
MSTRG.137291.1	0	0	0	0.254768	0.352329	0.143084
MSTRG.13736.1	0.160962	0.082398	0.163879	0	0.012337	0
MSTRG.13770.1	0.041407	0.057482	0.157127	0	0	0
MSTRG.137779.1	0.272143	0.21562	0.1951	0	0	0
MSTRG.137779.5	0.305947	0.088637	0.282015	0	0	0
MSTRG.137826.1	0.025727	0	0	0.111395	0.04011	0.232411
MSTRG.137958.2	0	0	0	0.488359	0.150062	0.346508
MSTRG.137964.1	0.259903	0.176901	0.111618	0.013793	0.022951	0.060883
MSTRG.137971.3	0.180544	0.095739	0.247434	0	0	0.021962
MSTRG.138050.1	0.172483	0.174555	0.168301	0.001617	0.0343	0.020835
MSTRG.138386.3	0	0	0	0.104354	0.149142	0.097193
MSTRG.138456.1	0.140218	0.145167	0.147457	0	0.033911	0
MSTRG.138474.3	0.115171	0.434752	0.217636	0	0	0
MSTRG.138620.4	0.364584	0.257854	0.327104	0	0	0
MSTRG.138628.3	0.157343	0.111569	0.067893	0.007336	0.019371	0
MSTRG.138649.1	0	0	0	0.363993	0.276242	0.29791
MSTRG.138753.1	0.246642	0.233886	0.346452	0	0	0
MSTRG.138788.4	0.921701	1.44589	0.12469	0	0	0
MSTRG.138788.5	4.34522	4.63876	2.9492	0	0	0
MSTRG.138788.6	2.044	3.67676	1.45526	0.079399	0.035104	0.042935
MSTRG.138795.1	0.468218	0.140838	0.219906	0.051301	0.030214	0.03065
MSTRG.138795.4	0.142847	0.059415	0.215657	0	0	0.039905
MSTRG.138912.1	0.47151	0.360551	0.10941	0	0	0
MSTRG.13893.1	0	0.009269	0.023904	0.320351	0.254014	0.066302
MSTRG.138949.2	0.028491	0.636447	0.163384	0	0	0
MSTRG.13899.1	0.046567	0.444424	0.081478	0	0	0
MSTRG.139106.2	0	0	0	1.32302	1.04835	0.505894
MSTRG.139106.3	0	0	0	0.273122	0.104678	0.252397
MSTRG.139168.1	0.124673	0.297801	0.203011	0.019419	0	0
MSTRG.139217.1	0.304163	0.079982	0.218243	0	0	0
MSTRG.139254.1	0.02228	0	0	0.587154	0.158546	0.503893
MSTRG.139275.1	0.683329	2.16241	2.28124	0	0	0.198823
MSTRG.139276.1	0.079427	0.1765	0.050909	0	0	0
MSTRG.139347.1	1.26224	1.65057	1.17648	0	0	0
MSTRG.139411.1	0.183792	0.179095	0.166405	0	0	0
MSTRG.139412.1	0.097676	0.242685	0.167896	0	0	0
MSTRG.139531.1	0.424916	1.34892	0.729104	0	0.01421	0.05024
MSTRG.139531.2	1.10747	0.581731	0.862203	0.131024	0.1301	0
MSTRG.139554.1	0	0	0	0.295026	0.224526	0.090818
MSTRG.139984.7	0	0	0	0.401253	0.673053	0.356564
MSTRG.140245.4	0	0	0	0.758158	0.182537	0.316892
MSTRG.140749.2	0	0	0	0.117567	0.364747	0.200382
MSTRG.140993.1	0.135239	0.338245	0.282785	0.011902	0.013372	0
MSTRG.141003.13	2.9e-05	0.001559	6.2e-05	0.134137	0.251752	0.05875
MSTRG.141003.9	0	0.001916	0	0.124531	0.495798	0.082361
MSTRG.141179.2	0	0	0	0.237959	0.090194	0.069522
MSTRG.141235.1	0.138741	0.162121	0.065788	0.015097	0.013264	0
MSTRG.141291.8	0	0	0	1.22973	1.17729	1.2311
MSTRG.141696.1	0	0	0	0.409833	0.429023	0.435443
MSTRG.141852.2	0.034503	0.293944	0.1602	0	0	0
MSTRG.141970.8	0.013373	0	0	1.23605	0.494859	0.876666
MSTRG.142075.18	0	0	0	0.475575	2.07046	1.23731
MSTRG.142075.32	0	0	0	0.324328	1.18015	0.73669
MSTRG.142267.1	0.50233	0.305618	0.164478	0.032964	0.010366	0.02741
MSTRG.142482.2	0.40108	0.090882	0.206632	0.022452	0.028339	0
MSTRG.142750.1	0	0	0	0.171391	0.773671	0.399162
MSTRG.143096.1	0.364334	0.484335	0.306941	0.064672	0.050561	0.009068
MSTRG.143159.10	0	0	0	0.221591	0.97813	0.864902
MSTRG.143289.1	0	0	0	0.284435	0.082759	0.05188
MSTRG.143339.1	0	0	0	1.38631	1.07919	1.12445
MSTRG.143366.5	0	0	0	2.53521	4.3184	3.15385
MSTRG.143366.6	0	0	0	1.1964	0.557977	0.333808
MSTRG.143366.7	0	0	0	0.912516	0.527859	0.230692
MSTRG.143760.1	0	0	0	0.389318	0.326575	0.422257
MSTRG.144278.9	0.184334	0.324322	0.043322	0	0.030542	0.019041
MSTRG.144413.2	0	0	0	0.422223	0.364322	0.302641
MSTRG.144603.20	0	0	0	0.573254	0.79516	0.629828
MSTRG.144691.3	0.305113	0.289303	0.30656	0	0	0.018714
MSTRG.144691.4	0.250945	0.463263	0.119961	0	0	0
MSTRG.145812.3	0	0.014887	0	0.090166	0.386309	0.793473
MSTRG.145813.2	0	0	0	0.567113	0.364287	0.310185
MSTRG.145852.1	0.091396	0.055722	0	0.786937	0.394143	0.232863
MSTRG.14599.2	0.032209	0	0	0.30093	0.914237	0.887051
MSTRG.146161.1	0.153381	0.206377	0.081761	0	0	0
MSTRG.14634.1	0	0	0	1.6624	1.97624	0.385719
MSTRG.146369.2	0.130639	0.187616	0.76801	0	0	0
MSTRG.146369.3	0.131822	0.091288	0.189049	0	0	0
MSTRG.14642.1	2.55908	2.03808	2.12602	0	0	0
MSTRG.146497.1	0.207637	0.19636	0.153814	0	0.015668	0
MSTRG.146521.1	0.666107	0.27657	0.182351	0	0	0
MSTRG.146703.9	0	0.015221	0	0.191754	0.064831	0.112352
MSTRG.146712.1	0	0	0	0.454255	0.055595	0.215792
MSTRG.147165.1	0.25092	0.096743	0.081929	0	0	0
MSTRG.147873.1	0	0	0	0.3111	0.194355	0.456495
MSTRG.14822.1	0.413078	0.049343	1.2643	0	0	0
MSTRG.14851.1	0	0.055254	0	0.287359	0.391609	0.365327
MSTRG.148601.1	0.172154	0.178508	0.130001	0.026706	0.020512	0.023079
MSTRG.148672.10	0	0.006166	0	0.108778	0.19875	0.160159
MSTRG.14871.1	0.16826	0.328269	0.278044	0	0	0
MSTRG.148710.1	0	0	0	0.255008	0.349765	0.339515
MSTRG.148713.1	0	0	0	0.165126	0.306222	0.346572
MSTRG.148714.1	0	0	0	0.324393	0.227559	0.110938
MSTRG.148956.2	1.8148	1.94172	0.294488	0.045891	0.003897	0.050045
MSTRG.149140.1	0.323848	0.221526	0.215246	0	0	0
MSTRG.149498.1	0.506393	0.71557	0.498995	0.054152	0.02135	0.06512
MSTRG.149621.10	0	0	0	0.472138	0.642404	0.65313
MSTRG.149621.11	0	0	0.105596	2.58367	3.45658	3.46893
MSTRG.14971.1	0.195195	0.409143	0.260629	0.006742	0.011024	0.019883
MSTRG.149982.1	0.11725	0.479535	0.069733	0	0	0
MSTRG.150083.21	0	0.172891	0	0.2609	0.86909	0.629476
MSTRG.150110.1	0	0	0	2.51079	0.897512	0.13153
MSTRG.150364.1	0	0	0	0.265728	0.704465	0.281003
MSTRG.150392.3	0.134038	0.181135	0.16267	0.035955	0	0
MSTRG.15042.10	0.908291	0.227115	0.859472	0.058323	0.214887	0
MSTRG.15042.11	0.456772	1.33233	0.559118	0	0	0
MSTRG.150421.1	0.078077	0.186721	0.105644	9.0189	13.8001	9.37756
MSTRG.150426.1	0	0	0.004454	3.44518	5.6715	2.56076
MSTRG.150517.4	0.170422	0.274855	0.249516	5.8e-05	0	0.000613
MSTRG.150605.6	0	0	0	0.41026	0.311459	0.30912
MSTRG.150795.1	0.107714	0.217193	0.368597	0	0	0
MSTRG.15081.4	1.05811	1.61814	0.52765	0	0	0
MSTRG.15081.6	0.079106	0.543181	0.257487	0	0	0.063614
MSTRG.150820.1	0.362158	0.225406	0.106897	0.014452	0.026268	0
MSTRG.150865.1	0	0	0.035289	1.37382	0.598249	0.355715
MSTRG.151097.4	0	0	0.034389	0.250759	0.077851	0.404709
MSTRG.151120.1	0.036668	0.053559	0.086676	1.79583	0.671454	1.743
MSTRG.151198.1	0.042601	0.211619	0.14482	0	0	0.029124
MSTRG.151213.13	0.227833	0.307725	0.211885	1.32459	1.02437	3.20757
MSTRG.151467.1	0.168125	0.160114	0.194311	0.024636	0.023494	0
MSTRG.151541.2	0.311372	0.001822	0.495883	0.001762	0.005445	0
MSTRG.152081.2	0.335309	1.47844	0.345749	0	0	0
MSTRG.152142.1	0.07206	0.264158	0.111815	0	0	0
MSTRG.152149.3	0.109484	0.228422	0.537165	0.025014	0.012334	0
MSTRG.152149.4	0.372861	0.361765	0	0	0	0.044822
MSTRG.152323.1	0.298381	1.88576	1.02611	0.158198	0.049871	0.204161
MSTRG.152563.2	0	0	0	0.182965	0.714037	0.402593
MSTRG.152652.1	0.86155	0.600632	0.773219	0	0	0
MSTRG.152657.1	0.761157	0.40872	0.575976	0	0	0
MSTRG.152829.2	0.504619	0.703153	0.528365	0	0	0
MSTRG.152829.3	0.5889	0.210206	0.271396	0	0	0
MSTRG.152829.4	0.192405	0.228675	0.189816	0	0	0
MSTRG.152829.5	0.3107	0.257537	0.284291	0	0	0
MSTRG.152829.6	0.119089	0.105906	0.283981	0	0	0
MSTRG.152829.8	0.261448	0.157844	0.207003	0	0	0
MSTRG.152829.9	0.253381	0.105789	0.045842	0	0	0
MSTRG.152831.1	0.111243	0.242917	0.288441	0	0	0
MSTRG.152831.3	0.26885	0.309925	0.354183	0	0	0
MSTRG.152831.5	0.161982	0.28181	0.06076	0	0	0
MSTRG.152833.1	0.36858	1.23405	0.876754	0	0	0
MSTRG.152833.2	0.838544	2.06211	1.67632	0	0	0
MSTRG.152833.4	0.253904	0.253576	0.264737	0	0	0
MSTRG.152834.1	0.116424	0.56495	0.254688	0	0	0
MSTRG.152976.1	0	0	0	2.69679	7.59711	7.38514
MSTRG.153754.1	0.320049	0.422317	0.353619	0	0	0
MSTRG.153754.2	0.308894	0.069784	0.401505	0	0	0
MSTRG.1538.12	0.177928	0.454123	0.078248	0	0.004626	0.002397
MSTRG.1538.14	0.564009	0.509331	0.084232	0.07221	0.072643	0.020046
MSTRG.1538.28	0.000588	0	0	0.629179	0.230632	0.113905
MSTRG.154023.1	0.440865	0.365813	0.308753	0	0.02276	0.020052
MSTRG.154066.1	2.11118	0.897885	2.18743	0	0	0
MSTRG.154133.2	0.533069	1.18054	0.451088	0.107586	0.125326	0.136543
MSTRG.154133.4	0.174749	0.483676	0.122829	0	0	0
MSTRG.154225.1	0.167336	0.39453	0.226095	0.014302	0.042181	0.025792
MSTRG.154225.2	0.049197	0.227971	0.109618	0.034469	0	0
MSTRG.154658.1	0.113592	0.12755	0.100491	0.021266	0	0
MSTRG.154918.1	0	0.020424	0.014381	0.100583	0.131779	0.206664
MSTRG.155024.1	0	0	0	0.415239	0.971229	1.46317
MSTRG.155255.18	0	0	0	2.0004	3.15823	3.23849
MSTRG.155529.4	0.134779	0.035206	0.113505	0	0	0
MSTRG.155529.6	0.291753	1.3809	0.186611	0	0	0
MSTRG.155685.1	0.169753	0.690216	0.022178	0	0	0
MSTRG.155727.1	0.273919	0.320901	0.074539	0	0	0.100503
MSTRG.156089.1	0.223811	0.354427	0.335867	0.015333	0.004064	0
MSTRG.156089.2	0.162006	0.03603	0.145723	1.39931	1.32342	1.67001
MSTRG.156137.2	0	0	0	1.49575	0.951898	3.39195
MSTRG.156425.1	0	0	0	2.86296	2.04505	1.54736
MSTRG.156716.1	0.036226	0.036578	0	0.203678	0.331448	0.228756
MSTRG.156770.5	0.478467	0.267689	0.492098	0	0	0.036763
MSTRG.156773.1	0.314653	0.537406	0.058611	0	0	0
MSTRG.156773.2	0.133508	0.136019	0.125422	0	0	0
MSTRG.156773.3	0.170587	0.082733	0.043271	0	0	0.009108
MSTRG.156784.2	0.145917	0.416659	0.148981	0.009633	0.031676	0.021027
MSTRG.156785.1	0.099886	0.113875	0.021014	1.22572	0.415127	1.43099
MSTRG.156835.7	0	0	0	0.959751	1.18937	1.34952
MSTRG.156892.1	0.105045	0.143617	0.15708	0	0	0
MSTRG.156955.2	0.055618	0.10725	0.240898	0.02191	0	0
MSTRG.156955.3	0	0.315963	0.489851	0	0.004505	0.016738
MSTRG.156960.1	0.074313	0.492767	0.350001	0.053395	0.040758	0.031904
MSTRG.157162.1	0	0.006809	0	0.179387	0.242904	0.349783
MSTRG.157162.2	0	0.012206	0	0.308488	0.105341	0.317804
MSTRG.157162.4	0.015195	0	0	0.244715	0.493433	0.804764
MSTRG.157200.1	0.439837	0.537192	0.068133	0	0	0
MSTRG.157211.1	0.067217	0.122872	0.143322	0	0	0
MSTRG.157282.2	0.11682	0.342192	0.138638	0	0	0
MSTRG.157302.1	0	0	0	0.498213	0.371222	0.549261
MSTRG.157518.2	0	0.044043	0	0.267987	0.257936	0.889807
MSTRG.157530.14	0	0	0.005542	0.214416	0.314929	0.446923
MSTRG.157536.1	0.086727	0.468287	0.431094	0	0	0
MSTRG.157537.1	0.203562	0.349831	0.153638	0	0	0
MSTRG.157538.1	0.168199	0.299379	0.19444	0	0	0
MSTRG.157541.1	0	0.003928	0	0.11144	0.189025	0.051341
MSTRG.157541.2	0	0	0	0.131111	0.298861	0.335476
MSTRG.157543.2	0.311754	0.321196	0.635938	0	0	0
MSTRG.157544.1	0.19324	0.356893	0.237203	0	0	0
MSTRG.157545.1	0.184316	0.055163	0.178993	0	0	0
MSTRG.157545.2	0.177802	0.26628	0.318213	0	0	0
MSTRG.157545.3	0.06896	0.370621	0.28738	0	0	0
MSTRG.157545.4	0.735895	0.667362	1.04254	0	0	0
MSTRG.157546.1	0.322863	0.095083	0.249356	0	0	0
MSTRG.157549.1	0.012698	0.033141	0.015549	2.18072	4.45587	5.902
MSTRG.157550.1	0.36118	0.53737	0.384993	0	0	0.025017
MSTRG.157551.1	0.276295	0.167823	0.724263	0	0	0
MSTRG.157552.2	0.384729	0.501331	0.428562	0	0	0
MSTRG.157552.3	0.283031	0.547314	0.51782	0	0	0
MSTRG.157553.1	0.240502	0.276957	0.134963	0	0	0
MSTRG.157555.1	0.28246	0.295797	0.168566	0	0	0
MSTRG.157556.1	0.30041	0.282551	0.850985	0	0	0
MSTRG.157556.2	0.313589	0.127123	0.436675	0	0	0
MSTRG.157557.1	0.302633	0.089768	0.508699	0	0	0
MSTRG.157560.1	0.069654	0.142947	0	0.820902	2.31947	3.43096
MSTRG.157561.2	0	0	0	0.245021	0.272339	1.0058
MSTRG.157564.1	0.271085	0.162218	0.348195	0	0	0.015696
MSTRG.157569.13	0.043088	0.06477	0.058004	1.05693	1.40057	2.09056
MSTRG.157569.16	0	0	0	0.278657	0.41148	0.367934
MSTRG.157569.18	0.086111	0	0	0.234767	0.353555	0.233524
MSTRG.157569.19	0.014663	0.013827	0	0.206954	0.290717	0.235626
MSTRG.157569.9	0	0	0.007936	0.259761	0.47167	0.538809
MSTRG.157572.1	0.091415	0.164825	0.082592	0	0	0
MSTRG.157573.1	0	0	0	1.03813	1.47893	3.57189
MSTRG.157574.1	0.560563	0.341088	0.716148	0	0	0
MSTRG.157575.1	0.13892	0.466087	0.478249	0	0	0
MSTRG.157580.1	0	0	0	0.115517	0.453871	0.433179
MSTRG.157588.1	0	0	0	1.42118	1.27871	2.02917
MSTRG.157619.1	0.073732	0.143806	0.152676	0	0	0
MSTRG.157620.1	0.133015	0.170949	0.343838	0	0	0
MSTRG.157649.2	1.40455	0.772741	0.704284	0	0.026143	0
MSTRG.157684.2	0	0	0	0.077635	0.163906	0.066492
MSTRG.157892.1	0.278585	0.47459	0.94699	0	0	0
MSTRG.158013.1	0.333445	0.292514	0.164688	0	0	0
MSTRG.158069.10	0.332918	0.587725	2.38225	0	0	0
MSTRG.158189.1	0	0	0	0.193024	0.071049	0.051403
MSTRG.158193.1	0	0	0	1.2089	1.39576	0.572193
MSTRG.158378.2	0	0	0	0.316888	0.148918	0.124391
MSTRG.158509.1	0	0	0	0.146833	0.358718	0.540354
MSTRG.158672.1	0	0	0	0.412693	0.164605	0.08174
MSTRG.158884.1	0	0	0.028822	0.195736	0.225639	0.073553
MSTRG.158884.16	0.317368	0.149714	0.045734	0	0	0.027577
MSTRG.159239.4	0	0.03521	0.151917	0.832356	0.183445	0.870393
MSTRG.159239.7	0	0.006199	0.029107	0.098761	0.320576	0.251251
MSTRG.159256.1	0	0	0	0.166903	0.122251	0.159949
MSTRG.15929.1	0	0	0	0.105531	0.180071	0.361348
MSTRG.159359.7	0.113011	0.027487	0.065397	1.29617	1.33075	0.14205
MSTRG.159407.1	0	0	0	0.118787	0.241389	0.392665
MSTRG.159430.1	0	0	0	0.197685	0.08017	0.262877
MSTRG.159586.3	0.102722	0.074017	0.149142	0	0	0.039341
MSTRG.159662.6	0	0	0	0.757671	0.458605	0.518843
MSTRG.159759.1	0.210578	0.12275	0.153819	0	0	0
MSTRG.160971.5	0.169021	0.671815	0.716454	0.114839	0.041194	0.004503
MSTRG.16101.6	0	0	0	0.450722	0.37254	0.26608
MSTRG.161155.2	0.028923	0	0	0.254875	0.443565	0.119293
MSTRG.161209.1	0.143329	0.149272	0.26105	0.004443	0.028134	0.032669
MSTRG.161572.33	0.152648	0.051101	0.266465	0.009126	0.000617	0.002169
MSTRG.161576.1	0.078026	0.379929	0.22836	0	0	0
MSTRG.161648.1	0.100754	0.154641	0.262667	0	0	0
MSTRG.161648.2	0.236997	0.053234	0.250696	0	0	0
MSTRG.161649.1	0.751094	0.385064	0.744367	0	0	0
MSTRG.161649.2	0.116589	0.061262	0.1261	0	0	0
MSTRG.161735.6	0.026347	0	0	0.285385	0.299768	0.194163
MSTRG.161840.2	0.221439	0.156251	0.098801	0	0	0
MSTRG.16215.1	0	0	0	0.250398	0.132688	0.540532
MSTRG.162253.1	12.0128	7.29113	5.06789	0.118371	0.022107	0.218129
MSTRG.162471.1	1.29043	0.410701	1.09721	0.003978	0.092352	0.083359
MSTRG.16265.1	0	0	0	0.375309	0.642646	0.886508
MSTRG.162735.1	0.120304	0.42322	0.252182	0	0.059138	0
MSTRG.162952.1	0	0	0	0.30801	0.322734	0.136083
MSTRG.163102.1	0.053795	0.117304	0.313118	0	0	0
MSTRG.163313.1	0.026703	0	0	0.120215	0.395066	0.129123
MSTRG.163342.1	0.030578	0	0	0.654043	0.154793	0.536576
MSTRG.163989.1	0.144074	0.119798	0.078316	0.016299	0.014386	0
MSTRG.164188.2	0	0	0	0.146475	0.130216	0.043101
MSTRG.164203.1	0.145877	0.16341	0.219674	0	0	0
MSTRG.164362.37	0	0	0.002869	0.369488	0.302231	0.119599
MSTRG.164397.2	0.320257	0.183544	0.162016	0	0	0
MSTRG.164407.1	0.286258	0.102722	0.185997	0.007436	0.054491	0.011066
MSTRG.164801.1	0.007864	0	0.024153	0.5068	0.488738	0.567243
MSTRG.165101.1	0	0	0	0.191721	0.10811	0.122313
MSTRG.165139.2	0	0	0	0.079156	0.251704	0.443642
MSTRG.165200.1	0.108183	0.076879	0.118223	0	0	0
MSTRG.165220.3	2.89817	3.04013	1.85607	0.159514	0	0.13474
MSTRG.165393.1	0	0	0	0.137227	0.143176	0.763739
MSTRG.166314.1	0.104154	0.006438	0	0.744321	1.09994	1.00598
MSTRG.166447.1	0.075316	0.141182	0.179572	0	0	0.009967
MSTRG.167179.6	0	0	0	5.02518	7.26496	7.74774
MSTRG.167408.1	0	0.05168	0	0.823416	6.29227	2.13534
MSTRG.167412.1	0.224986	0.227831	0.481003	0	0	0
MSTRG.167545.1	0.057202	0.031513	0.095039	1.25009	1.47831	0.524119
MSTRG.167686.1	0.075408	0	0.077082	6.09903	3.81718	5.84578
MSTRG.1682.1	0	0	0	0.722171	0.464846	1.7227
MSTRG.168803.2	0	0	0	0.121786	0.050223	0.340875
MSTRG.168807.1	0.216946	0.210842	0.377732	0	0	0
MSTRG.169197.1	0	0	0	0.261625	0.115628	0.047599
MSTRG.169211.10	0	0.021919	0.030564	0.31194	0.138855	0.284804
MSTRG.169211.11	0.022866	0.033996	0.010861	0.182219	0.721688	0.173895
MSTRG.169303.10	0.292853	0.657307	0.08417	0.019095	0.042109	0.018646
MSTRG.169590.57	0	0	0	0.544862	0.44458	0.253442
MSTRG.169679.1	0.056133	0.423348	0.063375	0	0	0
MSTRG.169682.1	0.049866	0.355434	0.026117	0	0	0
MSTRG.169682.2	0.066044	0.536576	0.096829	0	0	0
MSTRG.169696.2	0.284533	0.193273	0.284665	0	0	0
MSTRG.169696.5	0.045262	0.607066	0.340255	0	0.01341	0.00445
MSTRG.169696.6	0.45262	0.567848	0.464419	0.015473	0.03184	0.025951
MSTRG.169696.7	0.293128	0.432927	0.26557	0.007159	0	0
MSTRG.169696.8	0.392302	0.249664	0.168949	0	0	0.007144
MSTRG.169696.9	0.148105	0.369771	0.170814	0	0	0
MSTRG.169706.1	0.171777	0.3172	0.049842	0	0	0
MSTRG.169988.1	0	0	0	0.097902	0.104556	0.570109
MSTRG.170201.1	0	0	0.05188	0.063019	0.507162	0.348817
MSTRG.170466.1	0.053214	0.564999	0.320076	0.022338	0.041106	0.046984
MSTRG.171102.1	0	0	0	0.217561	0.4592	0.067812
MSTRG.171115.10	0.40288	0.339447	0.159058	0	0	0
MSTRG.171124.1	0.06223	0	0.02752	0.728031	0.851466	0.284721
MSTRG.171125.1	0	0	0	0.225663	0.693884	0.26347
MSTRG.171254.2	0	0	0	6.54787	1.01624	2.70564
MSTRG.171256.1	0.960557	0.057714	0.264515	0	0	0
MSTRG.171374.2	0.292987	0.805129	0.472049	0	0.011086	0
MSTRG.171713.6	0	0.003162	0	0.046671	0.475783	0.136769
MSTRG.171917.1	0.505852	0.731994	0.059609	0.043471	0	0
MSTRG.172878.3	0	0	0	0.078327	0.65005	0.361409
MSTRG.173440.3	0.063173	0.032237	0	1.15078	0.099416	0.816377
MSTRG.173440.4	0	0	0	0.271102	0.036856	0.494128
MSTRG.173466.8	0.028904	0.003976	0.01247	0.540222	0.280327	0.175613
MSTRG.173684.7	0.080883	0.446657	0.196686	0.007327	0.01725	0.033056
MSTRG.173759.1	0	0	0.017266	0.212106	0.086571	0.263728
MSTRG.173774.12	0	0	0	0.173175	0.40151	0.706968
MSTRG.173821.1	0.054575	0.159934	0.065817	0	0	0.008203
MSTRG.173946.18	0.455392	0.08654	0.214907	0	0.003947	0.046707
MSTRG.174033.2	0	0	0	0.201466	0.13739	0.062603
MSTRG.174219.1	0	0	0.018348	0.444932	0.487852	1.20103
MSTRG.174438.1	0.380969	0.699122	0.426643	0	0	0
MSTRG.174439.1	0.326886	0.53844	0.375138	0	0	0
MSTRG.174577.2	0.08075	0.579007	0.35802	0	0	0
MSTRG.174841.2	0.1344	0.195119	0.202418	0	0	0
MSTRG.175006.1	0.104419	0	0	0.227597	0.482572	0.698543
MSTRG.175010.7	0.0713	0.09284	0.113869	0	0	0
MSTRG.175124.2	0	0	0	0.238931	0.198508	0.187935
MSTRG.175397.1	0.338801	0.802785	0.771231	0	0.032501	0.024752
MSTRG.175529.1	0	0	0	0.431505	0.411487	1.4551
MSTRG.175814.1	0	0	0	0.984752	0.869817	0.729566
MSTRG.176008.8	0	0	0	0.091793	0.177775	0.26088
MSTRG.176058.1	0.289028	0.214741	0.254448	0.018619	0.020895	0
MSTRG.17610.1	0.490768	0.5245	0.619737	0.048223	0.035766	0.053934
MSTRG.17622.1	1.8522	1.38944	2.40785	0.300116	0	0
MSTRG.17622.2	0.795342	0.703235	0.789827	0	0.38254	0
MSTRG.176366.1	0.142083	0.346672	0.087605	0	0	0
MSTRG.176368.1	0.250084	1.32489	0.642964	0	0	0
MSTRG.176373.1	0.221817	0.453219	0.435764	0	0	0
MSTRG.176565.1	0.337946	0.294798	0.089649	0.008577	0.03718	0.016943
MSTRG.176802.1	6.93466	3.31532	6.06901	0	0	0
MSTRG.177355.4	0.354262	0.100145	0.138467	0.193581	4.60245	4.94663
MSTRG.177376.2	0.030577	0	0	0.395853	0.864078	0.892546
MSTRG.177706.1	0.054157	0.278162	0.156495	0	0.03534	0
MSTRG.177720.1	0.029694	0	0	0.173861	0.097191	0.048708
MSTRG.177754.1	1.13365	0.616464	0.61462	0.030874	0.009371	0.033786
MSTRG.178034.2	0	0	0	0.709509	0.385984	2.95115
MSTRG.178039.1	0	0	0	1.91457	0.061462	1.67836
MSTRG.178197.1	0.281765	0.425192	0.681634	0	0	0
MSTRG.178197.2	0.489434	0.744004	0.322478	0	0	0
MSTRG.178199.1	0.107708	0.209317	0.210515	0	0	0
MSTRG.178233.1	0.26825	0.78399	0.091419	0	0.022858	0.039924
MSTRG.178233.12	0.026971	0	0	0.838626	0.608985	0
MSTRG.178233.15	0	0	0	0.504109	0.658531	0.599491
MSTRG.178233.6	0.179028	0.334447	0.104734	0.052905	0.040934	0.010285
MSTRG.178233.8	0.145013	0.206564	0.015334	0.001011	0.028088	0
MSTRG.178556.1	0.324223	0.063283	0.191126	0	0	0
MSTRG.179191.1	0.495376	0.759576	0.463997	0	0	0.203305
MSTRG.179347.1	0	0	0	0.567682	0.22833	0.341949
MSTRG.179465.2	0	0	0	0.15748	0.167283	0.106843
MSTRG.179890.4	0	0	0	0.335975	0.615287	0.355973
MSTRG.180556.2	0.05307	0.000369	0.000227	1.73268	0	2.57692
MSTRG.180573.5	0.065873	0.14471	0.170221	0	0.005068	0
MSTRG.180573.8	0.287503	0.663892	0.369775	0	0	0
MSTRG.180580.9	0	0	0	0.545598	0.302106	0.570796
MSTRG.180675.1	0.074258	0	0	0.426528	0.304152	0.281884
MSTRG.181045.3	4.92605	0.907468	1.87834	0	0	0
MSTRG.181045.5	0	2.69132	1.57842	0.011335	0.042585	0.014328
MSTRG.181045.6	1.86088	2.66281	1.76086	0	0	0
MSTRG.181460.10	0	0	0	0.864026	0.052995	0.751343
MSTRG.181480.1	0	0	0	0.434722	0.168742	0.374701
MSTRG.181486.1	0	0	0.01349	2.05088	0.055355	0.676542
MSTRG.181603.1	0	0	0	0.101945	0.314122	0.052724
MSTRG.181996.4	0.316385	0.168541	0.076211	0.000723	0	0
MSTRG.182044.1	0.543447	1.12802	0.622761	0	0	0
MSTRG.182045.1	0.894606	1.1218	0.785668	0	0	0
MSTRG.182045.2	0.308021	0.590962	0.273181	0	0	0
MSTRG.182089.1	0	0	0	0.331222	0.370208	0.235716
MSTRG.182162.1	1.01274	0.404525	0.688806	3.82083	7.519	3.83735
MSTRG.182455.3	0.377412	0.318401	0.302227	0.132306	0	0
MSTRG.182573.1	0	0	0	0.227747	0.290275	0.071156
MSTRG.182573.2	0	0	0.022468	0.803579	0.318143	0.147875
MSTRG.182580.1	0	0	0	0.256522	0.109421	0.087407
MSTRG.18300.1	0.02695	0	0	0.197386	0.455473	0.215538
MSTRG.18310.1	0.113756	0.117543	0.178685	0	0	0
MSTRG.183331.1	0.637342	0.462372	0.609607	0.09843	0.033255	0.088201
MSTRG.183353.8	0.040034	0.088861	0.037785	0.34651	0.66728	0.359799
MSTRG.183581.1	0.191087	0.07657	0.197877	0	0	0
MSTRG.183735.1	0.152728	0.517136	0.089216	0	0	0
MSTRG.18379.1	0	0.081682	0.061341	0.648354	0.8223	0.582319
MSTRG.183812.1	1.3075	0.418521	0.311664	0.03217	0.037348	0.021685
MSTRG.184145.1	0.203001	0.482235	0.145135	0	0	0.009693
MSTRG.184344.2	0	0	0	1.26319	0.459937	0.599563
MSTRG.184768.1	0.175541	0.074261	0.134208	0.005806	0.016342	0
MSTRG.185165.1	0.030062	0	0.01167	0.242098	0.312148	0.126666
MSTRG.185518.1	0	0	0.010711	0.041426	0.276492	0.150906
MSTRG.185854.1	2.22992	2.56074	0.816813	0	0	0
MSTRG.185855.1	98.697	110.457	62.4641	0	0.246714	0.773914
MSTRG.186080.1	0	0	0	0.399093	0.250343	0.112482
MSTRG.186660.1	0.028856	0.338096	0.090944	0	0	0
MSTRG.186779.2	0	0	0.008429	0.20132	0.121935	0.293087
MSTRG.187047.1	0.103199	0.235728	0.060932	0	0.011746	0
MSTRG.187500.1	0	0	0	0.33864	0.211494	0.153993
MSTRG.187621.1	0.077715	0.149726	0.054433	0	0	0.021681
MSTRG.188452.1	0	0	0	0.24216	0.163877	0.080545
MSTRG.188455.1	0.185283	0.207906	0.193671	0.021467	0	0.049405
MSTRG.188611.2	0	0	0	0.527862	0.387249	0.160751
MSTRG.188648.1	0.351166	0.13616	0.628379	0	0.00948	0.017537
MSTRG.188988.1	0.019141	0	0.00589	0.36293	0.081257	0.301102
MSTRG.189122.1	0.238841	0.276374	0.114701	0	0	0
MSTRG.189355.1	1.36498	0.867457	0.916891	0.213432	0.074337	0.069057
MSTRG.189541.4	0.124031	0	0	0.301906	0.825469	1.38924
MSTRG.189798.1	0.193996	0.117214	0.203929	0	0.029963	0
MSTRG.190397.2	0.140746	0.219693	0.197518	0	0	0
MSTRG.190397.3	0.397186	0.149992	0.243941	0.009843	0	0
MSTRG.190596.1	0.075292	0.221338	0.300152	0	0	0
MSTRG.190638.3	0.028922	0.218637	0.025066	0	0	0
MSTRG.190699.1	0.412487	0.402449	0.198191	0.042149	0.02224	0.015548
MSTRG.190767.2	3.50763	2.82382	1.42414	0	0	0
MSTRG.190767.3	0.819199	0.566402	0.042047	0	0	0
MSTRG.190767.8	0.919119	1.55839	1.04145	0	0	0
MSTRG.190767.9	0	0	0	0.490382	1.40895	3.74685
MSTRG.190950.1	0	0	0	0.768429	0.608616	0.476483
MSTRG.191000.1	0.397015	0.21192	0.36224	0.036323	0.033969	0.012022
MSTRG.191154.1	0.176099	0.072461	0.104831	0	0	0
MSTRG.191206.1	0.105955	0.068651	0.387178	0	0	0
MSTRG.191206.2	0.144102	0.102085	0.717363	0	0	0
MSTRG.191206.6	0.271793	0.201151	0.354718	0	0	0
MSTRG.191262.11	0.388302	0.596606	0.316912	0	0	0
MSTRG.191262.12	0	0	0	0.303819	0.845502	0.315446
MSTRG.191374.1	1.21821	0.501384	0.704482	0.188547	0.03653	0.062872
MSTRG.191548.1	0.159415	0.780592	0.063268	0	0	0
MSTRG.191548.3	0.411978	0.40125	0.265808	0.027252	0.012301	0.033899
MSTRG.191664.1	0	0.02422	0.165379	0.732793	0.368376	0.629341
MSTRG.191665.1	0	0	0	0.216053	0.2216	0.073873
MSTRG.192100.1	0.109137	0.555951	0.474246	0.053741	0.025096	0.030016
MSTRG.192288.5	0	0	0	0.615696	0.466265	1.15333
MSTRG.192394.5	0	0	0	1.03382	1.12628	1.72259
MSTRG.192407.2	0	0.27624	0	0.637053	0.445171	1.05438
MSTRG.192452.6	0	0.065474	0.280218	0.612127	1.07477	0.92956
MSTRG.192565.1	0.185216	0.10052	0.11716	0	0	0
MSTRG.19262.1	0	0.010483	0.036227	0.150616	0.262163	0.149611
MSTRG.19264.1	0.021487	0	0	0.083323	0.260888	0.199192
MSTRG.192668.1	0.143126	0.338525	0.572321	0	0	0
MSTRG.192669.1	0.156026	0.514601	0.871341	0	0	0
MSTRG.192858.1	2.16113	1.66221	2.49145	0.023892	0.046259	0.03821
MSTRG.193444.1	0	0.028656	0	0.203626	0.489453	0.128807
MSTRG.19387.1	0	0	0	0.115465	0.151727	0.064126
MSTRG.194010.7	0.148912	0.234705	0.217407	0	0.022397	0
MSTRG.194767.1	0.310502	0.001593	0	4.6383	10.6275	8.73038
MSTRG.194767.4	11.1447	7.90292	9.0024	1.65553	0.62907	0.177699
MSTRG.195095.1	0.186039	0.103363	0.129804	1.26462	1.27763	1.22822
MSTRG.195132.1	0.112347	0.121813	0.186225	0	0	0
MSTRG.195287.1	0	0	0	0.745889	0.546965	0.95597
MSTRG.195287.2	0	0.016154	0.006632	0.488978	0.132953	0.514576
MSTRG.196235.1	0	0.023448	0.117262	2.36003	1.52219	2.47159
MSTRG.196291.1	0.189988	0.31892	0.55944	0	0	0
MSTRG.196364.1	0	0	0	0.573064	2.60546	0.790422
MSTRG.196394.2	0	0	0	0.17569	0.181668	0.798146
MSTRG.196437.2	0	0	0	0.111021	0.203604	0.295472
MSTRG.196521.1	0	0	0	1.14551	1.70642	1.14613
MSTRG.196525.1	0	0	0	0.207773	0.231145	0.240216
MSTRG.196908.1	0.42619	0.586085	0.350916	0	0	0
MSTRG.197081.2	0.213584	0.212603	0.295426	0.012626	0	0
MSTRG.197632.1	0.18757	0.152398	0.283627	0	0	0
MSTRG.197899.1	0.076956	0.176951	0.186047	0.011083	0.005931	0.04915
MSTRG.197905.13	0.36091	0.214691	0.166691	0	0.017548	0.029134
MSTRG.197914.1	0.398587	0.248279	1.01331	0	0	0
MSTRG.197914.2	0.329801	0.326822	0.712731	0.016899	0.023768	0.02002
MSTRG.197954.1	0.165406	0.119242	0.537415	0	0	0.025897
MSTRG.198076.1	3.41097	0.589257	1.42793	0.058933	0.102636	0.142714
MSTRG.198076.2	1.16573	0.611205	1.07688	0	0	0
MSTRG.198316.1	0.10049	0.270375	0.049097	0	0	0
MSTRG.198347.1	0.352046	0.542231	0.309721	0	0	0
MSTRG.19849.7	0.115876	0	0	4.39117	4.98287	4.5418
MSTRG.198767.1	1.16942	1.52647	2.81268	0.101099	0.037394	0.258734
MSTRG.198767.2	0.218955	1.00533	0.714465	0.103143	0.005066	0.103967
MSTRG.198767.3	0	0	0.030207	0.938776	0.280668	0.574507
MSTRG.199025.21	0	0	0	20.4113	197.936	123.648
MSTRG.199045.2	0	0	0	0.304805	0.169367	0.094851
MSTRG.199076.1	0.037742	0.403288	0.343487	0	0.013397	0.021734
MSTRG.199084.27	0.117964	0.194595	0.224521	0	0.000199	0
MSTRG.199084.92	0	0	0	0.128865	0.158814	0.141507
MSTRG.199092.1	0	0.036762	0	0.307192	0.362228	0.403331
MSTRG.199135.10	0.138532	0.193414	0.296885	0.003968	0.026598	0.019654
MSTRG.199171.1	0.027799	0	0	0.335134	0.246714	0.159823
MSTRG.199176.1	0	0	0	0.41785	0.226828	0.195113
MSTRG.1992.1	0	0	0.024834	0.332651	0.637885	0.569586
MSTRG.199416.2	0.250252	0.511415	0.305437	0.0557	0.013821	0.004969
MSTRG.199480.1	0.820076	0.587538	0.65154	0.101017	0.131811	0.136262
MSTRG.199677.2	0.046733	0.244498	0.063732	0	0	0.03417
MSTRG.199987.13	0	0	0	0.530909	0.244463	0.265265
MSTRG.200023.1	0	0	0	0.079156	0.328639	0.061318
MSTRG.200051.1	1.1834	0.791939	0.848344	0.011293	0.065309	0.008516
MSTRG.200051.2	0.258777	0.642936	0.067086	0	0	0.000797
MSTRG.200098.3	0.130365	0.053801	0.146593	0	0	0
MSTRG.200649.1	0	0	0	0.433163	0.286001	1.86375
MSTRG.200672.2	0.125972	0.106568	0.195801	0	0	0.05287
MSTRG.200687.20	0.352106	0.104275	0.182903	0	0	0
MSTRG.200709.1	0	0	0	0.278019	0.155365	0.091861
MSTRG.200817.9	0.087846	4.68035	1.05048	0	0	0
MSTRG.200822.1	9.62013	7.65585	3.14642	0	0.487017	0
MSTRG.200923.1	0.081013	0.187486	0.130614	0	0	0.058306
MSTRG.200924.1	0.085435	0.237006	0.137148	0.037023	0	0
MSTRG.201245.2	0.037367	0.314448	0.115866	0	0	0
MSTRG.201534.1	1.01293	0.277894	0.731307	0	0	0
MSTRG.201534.2	0.366418	0.227326	0.736287	0	0	0
MSTRG.201899.1	0.088161	0.083358	0.231291	0	0	0
MSTRG.202038.1	0.098182	0.220969	0.857614	0	0	0
MSTRG.202040.2	0.070208	0.119616	0.094196	0	0	0
MSTRG.202041.1	1.41097	0.142647	0.159327	0	0	0
MSTRG.202136.2	0.07745	0.194934	0.239715	0.012462	0	0.022943
MSTRG.202264.4	0.003592	0	0.010534	0.769356	0.889872	0
MSTRG.202361.5	0	0	0	4.64306	3.05856	12.7241
MSTRG.202652.12	0	0	0	0.97791	1.85558	1.14306
MSTRG.202681.7	0	0.128774	0.156301	3.50549	2.23072	0.285423
MSTRG.202810.1	0	0	0	0.397293	0.37297	0.373541
MSTRG.203008.2	0.122797	0.093683	0.178564	0	0	0
MSTRG.203234.10	0.16523	0.067776	0.225324	0.00782	0.026741	0
MSTRG.203234.12	0	0	0.088405	0.568927	0.30127	0.524429
MSTRG.203410.11	0	0	0	0.239947	0.384847	0.101401
MSTRG.203543.2	0	0.016305	0.037198	1.01079	0.662647	0.769552
MSTRG.203584.1	0.174716	0.064796	0.208563	0	0	0
MSTRG.203621.2	0	0	0	0.232337	0.096187	0.191585
MSTRG.203788.46	0	0	0.80101	3.20918	3.02313	1.48438
MSTRG.203924.1	0.280516	0.085201	0.157868	0	0	0.040935
MSTRG.204159.10	0.409388	0.408782	0.872136	0	0	0
MSTRG.204221.1	0.029063	0	0	0.099658	0.149336	0.056777
MSTRG.204410.1	0.114323	0.143532	0.148587	0	0	0
MSTRG.204463.3	0	0	0	0.278062	0.36529	0.381263
MSTRG.204565.11	0	0	0	0.180106	0.650638	2.01207
MSTRG.204597.1	0	0	0	0.251637	0.099856	0.214584
MSTRG.204693.1	0.545789	0.819981	0.402607	0.020655	0.047078	0.051911
MSTRG.204722.1	0	0	0	0.267623	0.075083	0.152716
MSTRG.205273.6	0.133211	0.284676	0.143454	0.001299	0.006537	0
MSTRG.205413.1	0.175759	0.052018	0	2.11818	1.20723	0.735725
MSTRG.205449.9	0	0	0	0.319648	0.280966	0.089012
MSTRG.205466.1	0.126683	0.13888	0.298696	0	0	0
MSTRG.205589.2	0.427426	1.02857	0.543394	0.129347	0.065992	0.074329
MSTRG.205704.1	0	0.120437	0	0.607124	1.24062	1.67695
MSTRG.20582.1	0	0	0	0.233374	0.190021	0.248822
MSTRG.206092.1	0	0.02047	0	1.10252	1.56532	0.543769
MSTRG.206342.1	0.452903	1.15959	0.445493	0	0	0
MSTRG.206342.2	0.148397	0.360451	0.287672	0	0	0
MSTRG.206538.1	0	0	0	0.360024	0.33316	0.217614
MSTRG.206634.1	0	0	0.039044	0.187425	0.301794	0.092757
MSTRG.206699.1	0	0.022757	0	0.289233	0.324164	0.03588
MSTRG.206845.12	0.114848	0.084515	0.06391	0	0	0
MSTRG.206845.18	0.029047	0.054975	0	2.1169	1.77764	2.80729
MSTRG.206912.13	0	0	0	0.548219	0.436579	0.345981
MSTRG.20703.1	0	0	0	0.346127	0.189148	0.27415
MSTRG.207164.9	0	0	0	1.04487	1.05064	0.354234
MSTRG.207522.4	0	0	0	0.215413	0.426453	0.170574
MSTRG.207732.1	0.103421	0.132107	0.232316	0	0	0
MSTRG.207747.1	0.20576	0.323326	0.183092	0	0	0
MSTRG.207917.1	0.226369	0.234165	0.282603	0	0	0
MSTRG.207917.2	0.182794	0.72292	0.242555	0.03973	0.102996	0.029722
MSTRG.207917.3	0.107782	0.126891	0.28132	2.55886	1.73253	3.54707
MSTRG.207968.9	0.464813	0.49831	0.334878	0	0	0
MSTRG.208339.3	0.498144	0.298802	0.263648	0	0.020506	0.018926
MSTRG.208394.1	0.13793	0.297411	0.515198	0	0	0
MSTRG.208394.3	0.404913	0.172456	0.884967	0	0	0
MSTRG.208401.1	0.233531	0.109383	0.354381	0	0	0.00537
MSTRG.208656.12	0.063929	0.478384	0.234711	0	0.001412	0.000911
MSTRG.208672.1	0.103081	0.311959	0.372708	0	0.003229	0
MSTRG.208740.3	0.202558	0.133527	0.056068	0	0	0
MSTRG.208879.1	0.137867	0.555412	0.326251	0.009835	0.035177	0
MSTRG.209021.5	0.295512	0.191309	0.341261	0	0.004337	0.006942
MSTRG.209021.6	0.138757	0.087759	0.13303	0	0	0
MSTRG.209082.2	0.47274	0.21126	0.492077	0	0	0
MSTRG.209597.1	0	0	0	0.728768	0.536106	0.652532
MSTRG.209609.1	0.080515	0.305362	0.210061	0	0.032921	0
MSTRG.209649.1	0	0	0	0.229594	0.321688	0.617439
MSTRG.209861.1	0.011746	0	0	0.062184	0.335798	0.174037
MSTRG.209997.1	0.049306	0.008419	0.011089	0.922103	0.821335	0.298325
MSTRG.210178.1	0.355162	0.463516	0.270587	0	0.065726	0.025017
MSTRG.210528.2	0.158822	0.26829	0.133261	0.000721	0	0
MSTRG.210528.7	0.512177	0.089228	0.367801	0.003449	0.006516	0.016523
MSTRG.210553.1	0.004394	0.001981	0.00397	0.488279	0.195121	0.696035
MSTRG.210574.1	1.36841	0.38087	0.520102	0	0	0
MSTRG.210574.4	0.297351	0.037495	0.570138	0	0.008677	0.009401
MSTRG.21058.1	0	0	0	0.526949	0.267377	0.632978
MSTRG.210591.8	0	0	0	0.47186	0.377332	0.581578
MSTRG.210647.1	0	0.030183	0.024699	0.198523	0.379682	0.095167
MSTRG.211260.1	0.031441	1.10754	0.093244	0	0	0
MSTRG.21153.1	0	0	0	0.184202	0.169116	0.146737
MSTRG.211960.1	0	0	0	0.21285	0.236763	0.048379
MSTRG.212097.2	0	0	0.002745	1.39423	0.777822	0.263932
MSTRG.212138.1	0.020429	0.37492	0.082075	0	0	0
MSTRG.212823.4	0.430211	0.490042	0.259513	0	0	0
MSTRG.212823.6	0.166511	0.13754	0.400908	0	0	0.007608
MSTRG.212841.1	0.629136	0.146792	0.354491	0.028844	0	0
MSTRG.212846.1	0.472255	0.128334	0.126307	0.015428	0	0
MSTRG.212957.1	0.216336	0.264112	0.154592	0	0.0155	0
MSTRG.2131.1	0	0	0	0.357163	0.297955	0.107741
MSTRG.213245.1	0.563943	0.212151	0.634673	0	0.032854	0.017056
MSTRG.213245.2	0.690911	0.107028	0.160716	0	0	0
MSTRG.213409.1	0	0.017278	0	0.260058	0.150638	0.147028
MSTRG.213709.1	0	0.03707	0	0.142256	0.172528	0.155767
MSTRG.213981.1	0	0	0	0.183219	0.168002	0.322508
MSTRG.214901.1	0	0	0.032823	0.222533	0.235126	0.179539
MSTRG.214949.1	0.156284	0.300483	0.082798	0.003544	0.03124	0.014462
MSTRG.214949.2	0.315436	0.364836	0.237166	0	0	0
MSTRG.215086.1	1.19789	0.179751	0.823396	0.028936	0.087343	0.025507
MSTRG.215117.1	1.50041	2.1035	1.65169	0.126367	0.038732	0
MSTRG.215149.1	0.283062	0.200769	0.099467	0	0	0
MSTRG.215570.1	0.153997	0.047608	0.40283	0	0	0
MSTRG.215630.2	0	0	0	0.109622	0.073433	0.242396
MSTRG.21566.11	0	0.22337	3.62459	14.0358	4.75778	26.8414
MSTRG.21566.13	0	0.00346	0.877164	3.05339	1.88553	5.16802
MSTRG.215743.1	0	0	0	0.244075	0.254966	0.508748
MSTRG.215772.1	0	0	0	0.627197	0.247071	1.99838
MSTRG.215778.1	0	0	0	2.83312	4.51501	3.54884
MSTRG.215781.1	0	0	0	0.30683	1.09919	0.672822
MSTRG.215783.1	0	0	0	0.488922	0.399312	0.653865
MSTRG.215799.1	0.013544	0.012898	0.006463	0.290571	0.603606	0.555118
MSTRG.215805.1	0	0	0	0.257673	0.241527	0.510921
MSTRG.215806.1	0	0.005228	0	0.189102	0.296871	0.355724
MSTRG.215808.2	0	0	0	0.108116	0.369581	0.694434
MSTRG.215809.1	0	0	0	0.252847	0.291931	0.104554
MSTRG.215810.1	0	0.013764	0.00078	0.20641	0.864448	0.4457
MSTRG.215810.3	0	0.00473	0.006455	0.200228	0.672726	0.440948
MSTRG.215814.1	0	0	0	0.259131	1.0338	0.664432
MSTRG.215820.1	0.284046	1.45	1.70367	0.020438	0	0.009589
MSTRG.215820.11	0.237345	0.28693	0.223088	0	0	0
MSTRG.215820.18	0.361804	0.377295	0.643658	0.000117	0.036966	7e-06
MSTRG.215820.19	0.187813	0.035106	0.082652	0.016832	0	0.013159
MSTRG.215820.20	0.207705	0.746549	0.689211	0.000155	0	0
MSTRG.215820.23	0.068219	0.136555	0.173272	0.045811	0	0
MSTRG.215820.26	1.98793	1.21208	1.25919	0	0	0.179341
MSTRG.215820.27	6.2549	3.23945	3.78539	0	0	0.117665
MSTRG.215820.28	0.595914	0.845357	0.610523	0	0.026514	0
MSTRG.215820.5	0.583861	0.546651	0.172412	0.010466	0.05214	0.098533
MSTRG.215820.8	0.115209	0.346207	0.094358	0.012751	0.005086	0.008812
MSTRG.215823.1	0.186981	0.261316	0.192226	0	0	0
MSTRG.215934.2	0.026984	0.028008	0.011472	0.540133	1.55946	0.550055
MSTRG.215939.10	0.079451	0.930842	0.137419	0	0	0
MSTRG.215939.11	0.022367	0.104253	0.152792	0	0	0
MSTRG.215939.12	0.101634	0.444922	0.447212	0	0	0
MSTRG.215939.15	0.128359	0.076175	0.292945	0	0	0
MSTRG.215939.16	0.1738	0.166056	0.352328	0	0.011193	0
MSTRG.215939.19	0.547897	0.585304	0.431898	0	0	0
MSTRG.216313.3	0.265477	0.207781	0.061306	0.009508	0.02883	0.017917
MSTRG.216361.10	0	0	0	0.434281	0.555808	0.359388
MSTRG.216464.1	0	0	0	0.313949	1.04925	1.91797
MSTRG.216873.1	0	0	0	0.137538	0.059208	0.034728
MSTRG.216945.3	0.132655	0.359744	0.288745	0	0	0
MSTRG.216968.2	0	0	0.017741	0.083886	0.219536	0.149665
MSTRG.217234.1	0.376049	1.66592	0.197403	0.006309	0	0.012877
MSTRG.217265.1	0	0	0	0.276509	0.43345	0.29875
MSTRG.217265.3	0	0.02763	0.023109	0.400585	0.783717	0.492399
MSTRG.21734.1	0	0	0.090605	15.3949	20.1289	9.84903
MSTRG.217563.1	0	0	0	0.382555	0.23687	0.766433
MSTRG.217572.1	0.03222	0	0.017678	0.427113	0.272885	0.792817
MSTRG.217762.25	0	0	0	1.12199	0.527687	0.52934
MSTRG.217764.1	0.290595	0.113003	0.200871	0	0	0
MSTRG.218151.8	0	0	0	0.838628	0.207172	0.421752
MSTRG.218367.2	0.341105	0.221351	0.220872	0.030481	0.027199	0.057567
MSTRG.218431.1	0.042034	0.045822	0.071888	0.514511	0.402757	0.502709
MSTRG.218519.1	0.035866	0	0	0.146254	0.203787	0.270338
MSTRG.21891.2	0.038264	0	0	0.145352	0.237791	0.114421
MSTRG.21895.3	0.003285	0	0.011032	0.239908	0.20418	0.293682
MSTRG.219366.1	0.026675	0.012259	0.058275	0.502848	2.84235	0.688006
MSTRG.219935.1	0.033991	0	0.019468	0.279472	0.269604	0.100138
MSTRG.220.1	0.011376	0.025307	0.007994	0.341155	0.74959	0.340989
MSTRG.220111.1	0.088238	0.761234	0.227522	0	0	0
MSTRG.220202.7	0.129747	1.45693	0.221748	0	0	0
MSTRG.220202.8	0.633266	0.1252	0.137049	0	0	0
MSTRG.220278.1	0.135406	0.285172	0	1.49791	1.14005	1.09922
MSTRG.220278.3	0	0.054416	0.075116	1.05628	0.866946	0.94306
MSTRG.220423.1	0	0.247189	0.079629	0.536794	1.68727	1.11184
MSTRG.220493.1	0.257625	0.089301	0.299221	0.043092	0.018573	0
MSTRG.220704.1	0	0	0	0.833936	0.88957	0.418944
MSTRG.221139.1	0	0.011013	0.007019	3.21896	5.56223	5.35431
MSTRG.221318.1	0.151736	0.345897	0.109101	0	0	0.031739
MSTRG.221403.7	0	0	0	0.681471	1.53274	0.217016
MSTRG.221803.1	0	0.028363	0	0.185087	0.156195	0.237798
MSTRG.221988.2	0.089069	0.060069	0.223388	0	0	0
MSTRG.221988.3	0.305098	0.250988	0.477335	0	0	0
MSTRG.222464.16	0.256777	0.021047	0.16989	0	0.000379	0
MSTRG.222464.9	0.878295	1.39023	0.370247	0.023233	0.067449	0.073137
MSTRG.222481.6	0.053754	0.202058	0.084164	0	0	0
MSTRG.222490.2	0.086734	0.240892	0.027528	0	0	0
MSTRG.222542.1	0.195397	0.078805	0.203222	0	0	0
MSTRG.222556.3	0	0	0	0.099395	0.381709	0.257141
MSTRG.222761.4	0.059675	0.474356	0.271673	0.015514	0	0
MSTRG.222842.2	0	0	0	0.167174	0.224675	0.097548
MSTRG.222866.2	0	0	0	0.576211	0.454625	0.205219
MSTRG.222866.3	0	0	0	0.172346	0.110614	0.36811
MSTRG.223091.2	0	0	0	0.112504	0.167935	0.89581
MSTRG.223644.2	0.059578	0.042445	0.162825	0	0	0
MSTRG.223644.4	0.054954	0.199663	0.114695	0	0	0
MSTRG.223644.5	0.178837	0.761901	0.131511	0	0	0
MSTRG.223644.7	0.309991	0.217318	0.056185	0	0	0
MSTRG.223855.1	0.016492	0	0.036827	0.242594	0.331056	0.522939
MSTRG.224128.1	0.543182	0.277146	0.141995	0	0	0
MSTRG.224239.1	0	0	0	0.164556	0.261289	0.130105
MSTRG.224374.1	0.042631	0.042724	0.10685	0.013986	0	0
MSTRG.224449.1	0	0	0	0.232568	0.074872	0.1198
MSTRG.224452.1	0	0.037565	0.042779	0.338346	0.41068	0.328979
MSTRG.224634.13	0	0	0	0.384004	0.036961	0.162195
MSTRG.224654.19	0	0.000405	0	0.183884	0.205982	0.550462
MSTRG.224654.20	0.082307	0.177333	0.232821	0	0	0
MSTRG.224654.21	0.097377	0.060947	0.160014	0	0	0
MSTRG.224672.5	0	0	0	0.050253	0.178534	0.491037
MSTRG.224672.7	0	0	0	0.314272	0.097602	0.06999
MSTRG.224871.1	0.005624	0.000106	0.015798	0.047403	2.087	2.76711
MSTRG.224880.1	0.237955	0.241766	0.040049	0	0	0
MSTRG.224881.1	0.13592	0.236834	0.127307	0	0	0
MSTRG.224924.9	0.201613	0.312179	0.135666	0.034293	0	0.042125
MSTRG.225000.2	0	0	0	0.527861	0.553584	0.633041
MSTRG.22531.1	0	0	0	0.639044	0.34455	0.660877
MSTRG.226194.1	0.025243	0.011895	0	0.350316	0.175146	0.152619
MSTRG.226887.17	0.517426	0.000362	0.296314	0	0.015951	0.017421
MSTRG.227032.17	0.919929	0.922421	0.878421	0.165525	0.054936	0.003406
MSTRG.227091.1	0.203796	0.077243	0.143165	0	0	0
MSTRG.227091.3	0.209403	0.112611	0.134304	0	0	0
MSTRG.227093.1	0.185366	0.183571	0.045019	0	0	0
MSTRG.227341.1	0.034374	0.217771	0.190528	0	0.017478	0.030821
MSTRG.227401.1	0.133176	0.282836	0.312543	0	0	0
MSTRG.227402.1	0.29127	0.159018	0.189761	0	0	0
MSTRG.22741.3	0.005972	0	0.005563	0.655741	0.077344	1.33497
MSTRG.227606.2	0.056379	0.230866	0.159731	0	0.006485	0
MSTRG.227611.1	0	0	0	0.199402	0.265763	0.112292
MSTRG.227704.1	0.398873	0.202962	0.200582	0	0	0
MSTRG.227704.2	1.20669	1.56612	1.96161	0	0	0
MSTRG.227705.1	0.786008	1.60333	1.49306	0	0	0
MSTRG.22810.1	0.186363	0.067557	0.031065	0	0	0
MSTRG.22810.2	0.03228	0.19329	0.087331	0	0	0
MSTRG.228637.9	0	0	0	0.56464	0.312616	0.576013
MSTRG.229022.2	0	0	0	0.670085	0.865609	0.210618
MSTRG.229022.5	0	0	0	0.095485	0.405606	0.172949
MSTRG.229157.1	0.011239	0.041637	0	0.340432	0.310054	0.561755
MSTRG.229249.1	0	0	0	0.495239	0.244236	0.494129
MSTRG.22931.1	0	0	0	0.236452	0.383788	0.631416
MSTRG.229407.1	0.516857	0.008959	0.496282	0	0	0.025254
MSTRG.229412.12	0.414175	0.098785	0.89735	0.008895	0	0.034062
MSTRG.229515.3	0	0.090399	0.102834	0.698269	0.713106	0.725781
MSTRG.229918.4	0.359127	0.532677	0.324428	0.03046	0	0.05557
MSTRG.230201.1	0.193049	0.906242	0.194031	0	0	0.042677
MSTRG.230201.7	0	0	0	0.536451	0.150294	1.35134
MSTRG.230202.6	0	0	0	1.29542	1.09377	1.65668
MSTRG.230316.1	0	0	0.038619	0.510515	0.125795	0.547205
MSTRG.230385.1	0	0	0	0.188325	0.113542	0.146014
MSTRG.230479.3	0.025037	0	0.001923	0.293825	0.276015	0.193226
MSTRG.230530.2	0.328009	1.19474	0.596457	0	0	0.015896
MSTRG.230656.1	0.163542	0.103707	0.276462	0	0	0
MSTRG.230787.1	0	0	0	0.411247	0.311575	1.06517
MSTRG.230816.1	0.420289	0.183105	0.270174	0	0.037856	0
MSTRG.231037.3	0.515328	0.531733	0.086052	0	0.005806	0.012044
MSTRG.231037.5	0.381443	0.2283	0.182553	0.071173	0	0
MSTRG.231037.8	0	0	0	0.35104	0.728177	1.1141
MSTRG.231316.1	0.27078	0.180546	0.04203	0	0.021178	0
MSTRG.231321.1	0.177783	0.167464	0.122077	0	0	0
MSTRG.231571.2	0	0	0	0.778544	0.743746	0.298367
MSTRG.231571.5	0.011502	0	0	0.218517	0.398777	0.211259
MSTRG.231571.6	0	0	0	0.216237	0.305884	0.118564
MSTRG.231896.1	0.21865	0.033765	0.199639	0	0.013501	0.012621
MSTRG.232776.1	0.419928	0.252907	0.177949	0.011699	0	0.036787
MSTRG.23278.2	0.116537	0.154874	0.105933	0	0	0
MSTRG.232787.1	0.141174	0.308866	0.176384	0	0	0
MSTRG.232796.1	0	0	0	0.270334	0.164347	0.384536
MSTRG.233161.1	0.193046	0.158988	0.106775	0	0	0
MSTRG.233243.1	0	0	0	0.087188	0.202255	0.186856
MSTRG.233474.2	7.72261	7.39228	1.79924	0	0.213887	0
MSTRG.233492.2	0.500179	1.26303	0.064925	0	0	0
MSTRG.233584.8	0.284715	0.27024	0.245753	0.054148	0.023262	0
MSTRG.233652.2	0.497217	0.62271	0.545947	0	0	0
MSTRG.233666.1	0.047612	0.087011	0.021508	1.36386	1.33584	1.29067
MSTRG.233671.1	1.37362	0.724584	0.84705	0.031888	0.002646	0.031813
MSTRG.233675.1	0	0	0	0.247861	0.210967	0.360752
MSTRG.233828.1	0	0.034689	0	0.136441	0.125143	0.222987
MSTRG.233994.2	0.513139	0.561902	0.307166	0	0	0
MSTRG.234151.1	0	0.045493	0	0.160177	0.229307	0.202493
MSTRG.234691.1	0.153073	0.233383	0.040281	0	0	0.007834
MSTRG.234701.1	0.102795	0.022601	0	0.48357	0.292032	0.459983
MSTRG.234815.1	0.068217	0	0.107406	0.41926	0.591855	0.62297
MSTRG.234815.3	0.021889	0.006721	0.14242	0.588704	0.154647	0.57259
MSTRG.235178.1	0.51215	0.114063	0.332093	0	0	0.026128
MSTRG.235340.1	0	0	0.028486	0.469217	0.18843	0.156766
MSTRG.235432.1	0.220124	0.164382	0.196886	0	0.018871	0
MSTRG.235597.1	0.187052	0.037733	0.303225	0	0	0
MSTRG.235598.1	0.123509	0.12173	0.514505	0	0	0
MSTRG.235606.1	0.100934	0.114352	0.32593	0	0	0
MSTRG.235614.1	0.156098	0.042648	0.248454	0.004611	0	0
MSTRG.235709.1	0.097808	0	0	0.285183	0.279489	0.402959
MSTRG.235727.1	0.254131	0.212223	0.099042	0	0	0
MSTRG.235828.1	0.424817	0.688771	0.140889	0.070566	0.061751	0.042079
MSTRG.235860.1	0.057071	0.053189	0.194493	0	0	0
MSTRG.236142.1	0.089739	0.142299	0.053179	0	0	0
MSTRG.236205.3	0.875212	0.10461	0.792449	0.015457	0.057496	0.077521
MSTRG.236205.4	0.465787	0.105967	0.178076	0	0	0
MSTRG.236218.2	1.124	0.874195	0.549702	0.04631	0.004625	0.033181
MSTRG.236218.3	0.22341	0.10873	0.089259	0.016685	0.027414	0.00377
MSTRG.236589.1	0.040486	0.00738	0.007496	0.154885	0.416561	0.168311
MSTRG.236662.3	0.110001	0.163444	0.334194	0	0	0
MSTRG.236662.6	1.68625	0.494098	0.461732	0	0.001095	0
MSTRG.236743.10	0.460812	0.063833	0.43339	0	0.00109	0.004101
MSTRG.236743.5	0.052273	0.006607	0.129767	0	0	0
MSTRG.236743.7	0.113372	0.059498	0.119123	0	0	0
MSTRG.236743.8	4.57124	0.412798	7.62575	0	0	0
MSTRG.236762.4	0.074409	0.373626	0.242647	0.051442	0.019982	0.008783
MSTRG.236762.6	0	0	0.015675	0.319855	0.494908	0.62651
MSTRG.236890.6	1.68838	1.84683	2.75984	0	0	0
MSTRG.23703.1	0.119486	0.151092	0.164382	0	0	0.045714
MSTRG.237192.4	0.372776	0.298609	0.052591	0.015742	0.020801	0.017446
MSTRG.237202.8	0	0	0	0.208619	0.143352	0.500932
MSTRG.237256.1	0	0	0.036887	0.211181	0.544037	0.193935
MSTRG.237695.1	0	0	0	0.462918	0.495634	0.204076
MSTRG.237890.1	0	0	0	2.58447	4.06872	2.39644
MSTRG.238125.1	0.162736	0.076617	0.181773	0	0	0
MSTRG.238151.1	0	0	0	0.123927	0.343636	0.316069
MSTRG.238167.1	0.209645	0.081799	0.060618	0.014194	0	0
MSTRG.238211.1	0	0.016417	0.020731	0.140148	0.257995	0.671061
MSTRG.238214.18	0	0	0	0.649073	0.87105	0.707434
MSTRG.238214.20	0	0	0	0.285734	1.26625	0.81412
MSTRG.238618.1	0	0	0	0.236418	0.31551	0.439401
MSTRG.23915.1	0	0	0	0.962733	0.620082	0.236565
MSTRG.239202.1	0	0	0.040099	0.263412	0.289754	0.340491
MSTRG.239319.10	0.346243	0.303962	0.428259	14.9878	13.0946	10.6903
MSTRG.239319.3	0.27204	0.216716	0.068451	8.90173	4.90671	2.20038
MSTRG.239319.5	0.985224	1.92203	2.42171	47.1185	43.2	4.19606
MSTRG.239319.8	0.623847	0.9145	0.683622	13.6063	17.8893	3.2493
MSTRG.239685.1	0.283345	0.095746	0.196613	0.019118	0.021198	0.023363
MSTRG.239895.5	0	0	0	9.00198	0.288924	0.875336
MSTRG.239895.7	0	0	0.124551	0.955112	0.256058	0.669413
MSTRG.240158.1	0	0	0	0.39283	0.284842	0.283026
MSTRG.240274.1	0.033314	0.154874	0.150496	0.019025	0	0
MSTRG.240384.1	0	0	0	0.286289	0.215401	0.182505
MSTRG.240425.1	0.562185	0.579849	0.160696	0.0621	0	0.077366
MSTRG.240462.1	0	0	0	2.84762	0.492275	1.80395
MSTRG.240568.1	0.249251	0.0604	0.584617	0	0	0
MSTRG.240632.1	0.889455	0.721502	0.474961	0.033487	0.036704	0.04417
MSTRG.240867.2	0	0	0	0.602827	0.455349	0.388069
MSTRG.240897.1	0	0.04199	0.042643	0.302138	0.434432	0.200584
MSTRG.241145.1	0	0	0	5.45396	6.29416	8.44246
MSTRG.241211.9	0	0	0	0.203135	0.445089	0.345726
MSTRG.24176.1	0	0.049405	0	0.275472	0.361938	0.114462
MSTRG.241914.1	0.4234	0.906568	0.448343	0	0.00326	0.109681
MSTRG.242328.1	0	0	0	0.29142	0.237303	0.289711
MSTRG.24236.4	0.241595	0.274632	0.008124	0	0.035085	0
MSTRG.24236.5	0.303688	0.14959	0.353023	0	0	0
MSTRG.242597.3	0.737962	0.278398	0.577258	0.037109	0.166956	0.105521
MSTRG.242597.4	0	0	0	7.92568	19.2279	9.50042
MSTRG.242598.1	0.154531	0	0	0.687873	1.0258	0.652426
MSTRG.242598.2	0	0	0	0.442024	1.94249	0.330831
MSTRG.242931.6	0	0	0	1.42394	3.02363	2.7015
MSTRG.243272.1	0.200198	0.338463	0.215566	0	0	0
MSTRG.243274.1	0.502703	1.24059	0.672583	0	0	0
MSTRG.243903.1	0	0.000194	0	0.135306	0.08004	0.063237
MSTRG.244540.1	0.169664	0.18223	0.138148	0	0	0
MSTRG.244540.2	0.112024	0.061189	0.202263	0	0	0
MSTRG.244540.3	0.282354	0.22742	0.198402	0	0	0
MSTRG.244543.1	0.136529	0.174054	0.175465	0	0	0
MSTRG.244543.2	0.107798	0.345606	0.199222	0	0	0
MSTRG.244545.1	1.0525	0.354899	2.88776	0	0	0
MSTRG.244545.2	0.350711	0.623765	0.811775	0	0	0
MSTRG.244545.3	0.420501	0.816979	0.335875	0	0	0
MSTRG.244545.4	0.220689	0.489481	0.835547	0	0	0
MSTRG.244548.1	0.1665	0.353262	0.258927	0	0	0
MSTRG.244556.1	0.125925	0.098476	0.131428	0	0	0
MSTRG.244559.1	0.144436	0.078537	0.095201	0	0	0
MSTRG.245131.5	0	0	0.077315	0.468192	0.654211	0.556011
MSTRG.245237.1	0.489133	0.648889	1.73975	0	0	0
MSTRG.245432.1	0	0	0	0.200653	0.147877	0.376681
MSTRG.245436.3	0.129655	0.752639	0.391372	0	0	0
MSTRG.245574.1	0.145978	0.558226	0.482007	0.025287	0.023368	0.054564
MSTRG.245574.2	0	0	0.021274	0.147534	0.136169	0.390835
MSTRG.245728.11	0.073502	0.111838	0.131847	0.000899	0.008235	0.005581
MSTRG.245728.13	0.110753	0.076088	0.075424	0.003628	0.00297	0
MSTRG.245728.16	0.22439	0.27772	0.030456	0.013007	0	0
MSTRG.245728.21	0.058614	0	0	0.348951	0.282333	0.331597
MSTRG.245728.8	0.038614	0.079568	0.26179	0	0	0
MSTRG.245915.14	0.215841	0.403205	0.074358	0.014399	0.008171	0
MSTRG.245946.1	0.174041	0.097829	0.109928	0	0	0
MSTRG.245947.10	1.28523	0.737053	0.986931	0	0	0
MSTRG.245947.11	0.107275	0.280147	0.151815	0	0	0
MSTRG.245947.12	0.415733	0.849767	0.416832	0	0	0.03238
MSTRG.245947.3	0.106844	0.130818	0.168598	0	0	0
MSTRG.245947.4	0.246504	0.526605	0.240997	0	0	0
MSTRG.245950.4	1.09935	0.466107	0.543122	0	0	0
MSTRG.245950.5	0.086425	0.333608	0.229026	0	0	0
MSTRG.245952.1	0.05199	0.248108	0.139394	0	0	0
MSTRG.246069.1	247.02	100.29	269.914	0	0.708453	3.34131
MSTRG.246073.2	28.8679	36.4273	23.8475	0	0	0.024788
MSTRG.246079.12	51.0245	5.68658	15.0467	0	0	0.011673
MSTRG.246079.5	17.1713	19.2155	32.4199	0	0	0
MSTRG.246082.1	0.382505	0.319089	0.671773	0	0	0
MSTRG.246082.2	0.322464	0.334008	0.327991	0	0	0
MSTRG.246084.6	0.421027	1.04262	0.402196	0	0	0
MSTRG.246259.3	0.003404	0	0.003885	0.404676	0.641124	0.117544
MSTRG.246383.1	0	0	0	0.346034	0.583575	0.316414
MSTRG.246659.2	0.000187	0	0	0.659784	0.967282	0.856338
MSTRG.246690.1	0.175485	0.58761	0.558603	0	0	0
MSTRG.247171.1	0.184455	0.529172	0.136626	0	0.076221	0
MSTRG.247185.1	0.194797	0.630622	0.357993	0	0.092326	0.014326
MSTRG.247264.1	1.75433	1.35139	2.83335	0.25495	0.331946	0
MSTRG.247280.1	0.23862	0.448877	0.161661	0	0.00092	0
MSTRG.247290.1	0.08166	0.106474	0.258472	0	0	0
MSTRG.247588.2	0.356147	0.060726	0.504456	0	0	0.091857
MSTRG.24765.1	0.043747	0.206163	0.079314	0	0.020528	0.027401
MSTRG.247869.2	0	0	0	5.60497	6.03947	6.43631
MSTRG.247873.1	0.083081	0.344768	0.206134	0	0	0
MSTRG.248081.2	0	0	0	0.17559	0.100811	0.216249
MSTRG.24831.2	0	0.1434	0	0.330111	0.60084	0.107079
MSTRG.248326.1	0.22822	0.165098	0.163946	0	0	0.043636
MSTRG.248341.1	0.071168	0.127185	0.186232	0	0	0
MSTRG.248369.1	0.225443	0.273861	0.25782	0	0	0
MSTRG.24838.1	0.613076	2.14407	1.15552	0	0.199761	0
MSTRG.248549.1	0.306921	0.183048	0.172429	0	0	0
MSTRG.248594.1	0.278467	0.465723	0.211627	0.004855	0.005802	0.026772
MSTRG.248694.1	0.195002	0.166545	0.380075	4.9698	6.7743	1.07379
MSTRG.249137.1	0	0	0	0.419689	0.327696	0.597146
MSTRG.24923.1	0.012028	0	0.006404	0.204048	0.585822	0.278272
MSTRG.24925.2	0	0	0	0.475439	0.294615	0.257954
MSTRG.249261.3	0.065623	0	0	0.655768	0.576569	0.099529
MSTRG.249261.7	0.038081	0	0.01241	0.192044	0.558111	0.285008
MSTRG.249346.39	0	0	0	5.66064	4.2901	4.83437
MSTRG.249358.2	0.097989	0.072627	0.105171	0	0	0
MSTRG.249358.3	0.701467	0.096222	0.196342	0	9e-05	0
MSTRG.249404.1	0.134918	0.147098	0.08274	0.01599	0	0
MSTRG.249507.5	0	0	0	0.624562	0.233311	0.208663
MSTRG.250066.1	0.06387	0.195597	0.073443	0	0	0
MSTRG.250285.10	0.187754	0	0	0.279291	0.348266	0.56075
MSTRG.250285.5	0.434347	0.14227	0.177399	0.007666	0	0.008049
MSTRG.250343.1	0	0.005562	0	0.135966	0.308294	0.116942
MSTRG.250591.5	0.069877	0.239438	0.262815	0	0	0.07171
MSTRG.25092.1	1.69001	0.568218	1.39	0	0.005554	0.008186
MSTRG.25092.2	0.243179	0.191268	0.318519	0	0	0
MSTRG.251284.1	0	0	0	0.150167	0.105376	0.330397
MSTRG.251666.1	0.104121	0.106396	0.084506	0	0.01166	0
MSTRG.251829.1	0	0	0	1.15146	0.566735	0.194226
MSTRG.25198.1	0.990298	0.759415	0.28905	0.048103	0.054509	0.088607
MSTRG.252132.1	0	0.021764	1.7e-05	1.27487	1.63722	1.98356
MSTRG.25265.1	0.217713	0.371666	0.172195	0	0	0
MSTRG.25265.2	0.159943	0.426258	0.127391	0	0	0
MSTRG.252787.1	0.191091	2.11069	0.341272	0	0	0.02174
MSTRG.252814.3	0.048924	0.182292	0.257432	0	0	0
MSTRG.253016.2	0.286868	0.319094	0.022375	0	0	0
MSTRG.253039.1	0.203292	0.208318	0.319708	0.01184	0.004641	0.019881
MSTRG.253142.5	0	0.015836	5e-06	0.240256	0.120785	0.230603
MSTRG.253142.6	1.10249	1.13815	2.67498	0	0	0
MSTRG.253142.8	0	0	0	2.66412	1.01953	3.56446
MSTRG.253586.1	0.011073	0	0	0.073041	0.207581	0.031462
MSTRG.253612.2	0.015147	0.010507	0.013183	16.1447	3.21809	20.6888
MSTRG.253822.1	0.077208	0.368675	0.468883	0	0	0
MSTRG.253823.1	0.106793	0.385105	0.646136	0	0	0
MSTRG.253827.1	0.103058	0.230171	0.071529	0	0	0
MSTRG.254078.1	0.596997	0.547581	0.63611	0.137516	0.071023	0.075135
MSTRG.254276.3	0	0	0	0.230344	0.184844	0.181691
MSTRG.255000.1	0.456	0.115647	0.103009	0	0	0
MSTRG.255003.1	0.40117	0.604772	0.349334	0.010041	0	0
MSTRG.255005.1	0.32101	0.838218	0.839278	0	0	0
MSTRG.255005.2	0.48136	0.695549	0.576557	0	0	0
MSTRG.255013.1	0.941799	0.840569	0.705217	0	0	0
MSTRG.255016.1	0.069488	0.180327	0.079523	0	0	0
MSTRG.255326.1	0.33545	0.123998	0.210415	0	0	0
MSTRG.255327.13	0.171777	0.315019	0.227904	0	0	0
MSTRG.255329.1	0.715187	0.780961	0.513112	0	0	0
MSTRG.255333.1	0.266457	0.442221	0.577803	0	0	0
MSTRG.255563.1	1.56134	1.82706	1.78544	0.112746	0.190142	0.203701
MSTRG.255564.1	0.014096	0	0	0.20317	0.222258	0.137774
MSTRG.255580.1	0.084859	0.248909	0.167939	0	0	0
MSTRG.255697.1	0.185486	0.10417	0.251981	0	0	0
MSTRG.255698.1	0.282664	0.162906	0.160816	0	0	0
MSTRG.255701.2	0.150121	0.165296	0.218183	0	0	0
MSTRG.256035.1	0.949105	1.13615	0.895747	0.048864	0.123617	0.233942
MSTRG.256190.1	0.290007	1.09127	0.489144	0	0	0
MSTRG.256191.1	0.198004	0.261808	0.443891	0	0	0
MSTRG.256193.1	0.459805	0.970859	0.154318	0	0	0
MSTRG.256193.3	0.055189	0.080104	0.309101	0	0	0
MSTRG.256194.1	0.558449	0.883661	0.464541	0	0	0
MSTRG.256478.1	0.253176	0.172063	0.186055	0	0	0
MSTRG.256479.1	0.120887	0.061264	0.152624	0	0	0
MSTRG.256544.1	0.118621	0.363694	0.135842	0	0	0
MSTRG.256673.1	0.05002	0	0	0.226906	0.256203	0.281937
MSTRG.256674.1	0	0	0	0.167072	0.086644	0.202107
MSTRG.256864.1	0.50254	0.171814	0.328582	0.00526	0.005568	0.00976
MSTRG.256864.2	0	0	0	0.35225	0.25638	0.287996
MSTRG.256883.1	0.088272	0.554478	0.13593	0	0	0
MSTRG.256893.5	0	0	0	0.335911	0.18111	0.739908
MSTRG.257085.1	0.269367	0.070654	0.117554	0	0	0
MSTRG.257086.1	0.378598	0.103533	0.22083	0	0	0.072326
MSTRG.257094.1	0.189978	0.12915	0.776082	0	0	0
MSTRG.257098.2	0.388541	0.883008	2.70553	0	0	0
MSTRG.257957.1	0	0	0	1.03561	1.03378	0.229555
MSTRG.258242.8	0	0.001086	0.00104	1.73292	1.22038	0.431829
MSTRG.258452.1	0	0	0	0.139624	0.126201	0.276753
MSTRG.258626.8	0	0	0	0.148954	0.232693	0.44812
MSTRG.258930.2	0.054531	0.091414	0.185888	0	0	0
MSTRG.259067.1	0	0	0	0.157298	0.195952	0.061289
MSTRG.259184.1	0.19479	0.355743	0.498758	0	0	0
MSTRG.259610.1	0.517198	0.494038	0.329169	0	0.005689	0.007889
MSTRG.259611.1	0.364157	0.594667	0.312687	0	0	0
MSTRG.259628.1	0.632352	0.66356	0.48476	0.106694	0.114973	0.084425
MSTRG.259752.1	0.191379	0	0.005937	0.682376	0.535786	0.24066
MSTRG.260021.1	0.022523	0.041489	0.010039	0.146766	0.166725	0.47207
MSTRG.260152.1	0.180405	0.06417	0.0251	2.13598	12.0115	1.77472
MSTRG.260196.1	0.044817	0.069502	0.104045	0	0	0
MSTRG.260373.2	0	0	0	1.19444	0.650128	0.82659
MSTRG.260536.1	0.17137	0.115121	0.134527	0.008316	0.028597	0.026742
MSTRG.260635.1	0	0	0	0.162397	0.079748	0.071517
MSTRG.261285.1	0.106272	0.11943	0.134464	0.000827	0	0
MSTRG.261434.1	0	0	0	7.88262	7.11006	10.7615
MSTRG.261434.2	0.369538	2.36697	0.31069	0	0	0
MSTRG.261546.1	0.159762	0.683096	0.32318	0	0	0
MSTRG.261640.1	0.611918	0.201718	0.104172	0	0	0
MSTRG.261688.1	0.170038	0.033475	0.243922	0	0	0.006666
MSTRG.261741.1	0	0	0.022155	0.437619	0.198251	0.422873
MSTRG.261868.1	1.65117	2.85991	3.41962	0	0	0
MSTRG.261870.1	1.43825	3.81183	2.81127	0	0	0
MSTRG.261871.1	0.280381	0.91715	0.960253	0	0	0
MSTRG.261951.1	1.88065	0.408095	1.67326	0.209419	0.143144	0.269886
MSTRG.261951.2	0.718975	0.14375	0.645486	0	0	0
MSTRG.262234.1	0.317285	0.593317	0.134362	0	0	0
MSTRG.262255.1	0.241321	0.331387	0.279157	0	0	0
MSTRG.262256.1	0.50719	0.166236	0.288507	0	0	0
MSTRG.262702.1	0	0	0.017469	0.124282	0.258155	0.214096
MSTRG.26281.1	0.31062	0.223551	0.182485	0.053251	0	0
MSTRG.262843.1	0.301756	0.187421	0.706801	0.034182	0	0.032348
MSTRG.263391.1	0	0	0	0.171815	0.193217	0.417184
MSTRG.263819.1	0.256181	0.746329	0.602634	0	0	0
MSTRG.263822.10	0.274785	0.130602	0.091998	0	0	0
MSTRG.263822.11	0.342118	0.335913	0.148807	0	0	0
MSTRG.263822.12	0.178166	0.376641	0.151977	0	0	0
MSTRG.263822.14	0.628859	0.221292	0.216659	0	0	0
MSTRG.263822.2	0.100183	0.168714	0.115579	0	0	0
MSTRG.263822.6	0.274293	0.149311	0.154734	0	0	0
MSTRG.263822.8	0.215106	0.754502	0.460562	0	0	0
MSTRG.263822.9	0.437679	0.840308	0.187566	0	0	0
MSTRG.263823.1	0.291336	0.123296	0.144171	0	0	0
MSTRG.263824.2	0.640863	0.148105	0.480358	0	0	0.002664
MSTRG.263826.1	0.132644	0.26858	0.159979	0	0	0
MSTRG.263826.10	0.898915	0.568464	0.356338	0	0	0
MSTRG.263826.3	0.246074	0.164346	0.592702	0	0	0
MSTRG.263826.4	0.258739	0.252354	0.380814	0	0	0
MSTRG.263826.5	0.113135	0.670392	0.275681	0	0	0
MSTRG.263826.6	0.330036	0.386091	0.251022	0	0	0.02172
MSTRG.263827.1	0.276966	0.161768	0.229138	0	0	0
MSTRG.263844.2	0.337694	0.465116	0.441892	0	0	0
MSTRG.263845.1	0.34104	0.608065	0.431756	0	0	0
MSTRG.263845.2	0.236486	0.862265	0.23391	0	0	0
MSTRG.263845.3	0.240333	0.199828	0.064929	0	0	0
MSTRG.264044.1	0	0	0	0.112498	0.194855	0.041197
MSTRG.264114.1	0	0	0	0.186707	0.228918	0.305261
MSTRG.264520.2	0.530496	0.473498	0.239699	0.025181	0.061974	0.030393
MSTRG.264563.1	0	0	0	0.099452	0.222032	0.091507
MSTRG.264582.1	0	0	0	0.182107	0.132381	0.140494
MSTRG.264594.1	0	0	0	0.706283	0.203693	0.235594
MSTRG.264595.1	0	0	0	0.748256	0.424351	0.725262
MSTRG.264643.1	0	0.071062	0	0.241295	0.522423	0.220106
MSTRG.264983.1	0.232151	0.244129	0.75025	0	0	0
MSTRG.265052.1	0.273057	0.083003	0.215217	0	0	0
MSTRG.265215.5	0.293145	1.02606	0.138092	0	0	0
MSTRG.265286.1	0.321976	2.71285	0.185653	0	0	0
MSTRG.26564.1	0.492254	0.558312	0.264086	0.040832	0	0.17547
MSTRG.265687.1	0.211644	0.260566	0.213162	0	0	0
MSTRG.265687.2	0.407843	0.210936	0.188911	0	0	0
MSTRG.265687.3	0.468499	0.329738	0.225	0	0	0
MSTRG.265973.3	0	0.07449	0	0.275062	0.280131	0.115728
MSTRG.266069.1	0.99783	0.242392	0.478885	0.000426	0.014327	0
MSTRG.266192.32	0	0	0	0.111731	0.202461	0.514461
MSTRG.266281.1	0.046466	0.298864	0.081764	0	0	0
MSTRG.266281.4	0.068259	0.086245	0.129718	0	0	0
MSTRG.266281.5	0.035862	0.11704	0.033441	0	0	0
MSTRG.266281.6	0.44667	0.363743	0.433028	0.007638	0.045014	0.060881
MSTRG.266281.8	0.070489	0.094323	0.105472	0	0	0
MSTRG.266281.9	0.072295	0.194085	0.201241	0	0	0
MSTRG.266286.1	0	0	0	3.21349	4.07991	1.38788
MSTRG.266348.1	0	0	0	0.053517	0.269902	0.672444
MSTRG.266633.1	0.494726	0.212776	0.084014	0	0	0
MSTRG.266661.2	0.486735	0.353612	0.000279	0.006208	0	0.034557
MSTRG.266661.5	0	0	0	22.2593	16.8672	16.7797
MSTRG.266699.6	0.124282	0	0	6.54041	18.3347	13.7189
MSTRG.266869.1	0	0	0	0.115837	0.05995	0.336738
MSTRG.267046.1	0	0	0	0.462356	0.22919	0.351203
MSTRG.267265.2	0.50843	1.27466	0.42382	0.001176	0.000801	0
MSTRG.267681.1	0.192026	0.132398	0.030081	0	0.004132	0.023848
MSTRG.26776.1	1.09366	0.856956	0.838414	0.117483	0	0
MSTRG.267931.12	0.214495	0.157811	0.247716	0	0	0
MSTRG.268058.1	0.23456	0.219033	0.197994	0	0	0
MSTRG.268089.1	0	0	0	0.219691	0.220328	0.646167
MSTRG.268131.16	0.187817	0	0.127478	1.59324	1.52278	1.35434
MSTRG.268149.1	0	0	0	0.346152	0.210316	0.084904
MSTRG.268153.1	0.00599	0.090259	0	0.535615	0.352624	0.51602
MSTRG.26818.1	0	0.034111	0	0.194673	0.187769	0.084605
MSTRG.268189.1	0.013684	0.054422	0	0.510347	0.19982	0.240444
MSTRG.268194.1	0.162006	0.224754	0.061129	0	0	0
MSTRG.268402.1	0.165289	0.137394	0.096183	0	0.038578	0.011381
MSTRG.268515.1	0.578757	1.83636	0.503098	0.127748	0.193683	0.138278
MSTRG.268527.1	0.065077	0.173124	0.191141	0	0	0.044204
MSTRG.26859.2	0	0	0	0.063022	0.306471	0.370065
MSTRG.268820.1	0	0	0	0.818488	0.863129	0.790112
MSTRG.269002.1	0	0	0	0.254976	0.166636	0.180537
MSTRG.269574.1	0.591079	0.600313	0.412258	0	0.022129	0.079861
MSTRG.269643.1	0.022219	0.028992	0	0.496988	0.305374	0.297599
MSTRG.269870.1	1.48478	1.08644	1.77467	0	0	0
MSTRG.269904.1	0.047118	0.080823	0.223925	8.23637	3.24237	2.09885
MSTRG.269910.1	0.115372	0.564813	0.650077	0	0	0
MSTRG.269910.6	0.386784	0.110183	0.114001	0	0	0
MSTRG.269912.2	0.626181	0.984573	0.403766	0	0	0
MSTRG.269914.1	0.602081	0.215972	0.212916	0	0	0
MSTRG.27005.1	0.14372	0.068705	0.217933	0	0	0
MSTRG.270367.1	0	0	0	0.797401	1.15248	0.788269
MSTRG.270662.1	0.154196	0.168331	0.275207	0	0	0
MSTRG.271005.1	0.255084	0.208317	0.193649	0.008562	0	0
MSTRG.271036.1	0.027201	0	0	0.209505	0.212553	0.170849
MSTRG.271115.1	0	0	0	0.178701	0.211389	0.335032
MSTRG.271116.1	0.22956	0.748353	0.905696	6.07904	5.25796	2.88172
MSTRG.271430.2	0.100099	0.306739	0.067088	0	0.007345	0.028248
MSTRG.271480.1	0	0	0	0.238836	0.439625	0.365156
MSTRG.271620.1	0.039433	0.005174	0	0.070513	0.285194	0.205265
MSTRG.271629.1	0.0302	0.027593	0	0.204774	0.360515	0.707893
MSTRG.272188.1	0	0	0	0.460179	0.528486	0.25435
MSTRG.2725.1	0.222813	0.338584	0.051761	0	0	0
MSTRG.2725.3	0.294206	0.834196	0.118537	0	0	0.043721
MSTRG.2725.5	0.13657	0.13916	0.556409	0	0	0
MSTRG.272505.1	0	0	0	0.227506	0.700141	0.333362
MSTRG.272524.1	0	0.000114	0.000326	2.33182	0.747945	0.897487
MSTRG.272524.3	0.006197	0	0	3.62562	2.72091	3.41478
MSTRG.273302.1	0.247855	0.207607	0.17767	0	0	0.045447
MSTRG.273310.11	0.082106	0.069769	0.158462	0	0	0
MSTRG.27386.2	2.45899	5.13456	3.41072	0	0	0
MSTRG.27386.3	0	0.271706	0	7.98156	7.47393	0
MSTRG.27393.11	111.738	100.995	78.135	0	0	3.79961
MSTRG.274277.2	0.161251	0.098165	0.155063	0	0	0
MSTRG.274298.1	0.011365	0.083104	0.0511	3.74676	4.12039	3.03127
MSTRG.274711.1	0	0	0	0.536326	0.336942	0.33292
MSTRG.274711.10	0.389942	1.38053	0.190408	0.005401	0	0
MSTRG.274711.13	0	0	0	0.036108	0.060967	0.177024
MSTRG.274711.15	0.258296	0.076278	0.04336	0	0	0
MSTRG.274711.18	0	0	0	0.025753	0.120574	0.17947
MSTRG.274711.3	0.056479	0.184526	0.065115	0	0	0.021951
MSTRG.274711.8	0.207752	0.199657	0.088334	0	0	0
MSTRG.274711.9	0.205265	0.384116	0.151529	0	0	0
MSTRG.274965.1	0.282344	0.262213	0.166849	0.026762	0.002586	0.01437
MSTRG.274986.1	0.178841	0.119142	0.110615	0	0	0
MSTRG.275077.1	0.087341	0.112164	0.173055	0	0	0
MSTRG.275077.12	0.400594	0.499212	0.162708	0	0	0
MSTRG.275077.16	0.104051	0.326753	0.198215	0	0	0
MSTRG.275077.2	0.171809	0.767079	0.760792	0	0	0
MSTRG.275077.5	0.090027	0.843826	0.51198	0	0	0
MSTRG.275077.7	0.36643	0.178361	0.138309	0	0	0
MSTRG.275161.1	0	0	0	0.534943	2.32477	0.617518
MSTRG.275233.11	0.183766	0.122741	0.226611	0	0.034206	0
MSTRG.275518.1	0.01687	0	0	1.03992	0.99489	0.355314
MSTRG.275562.1	0.135503	0.005204	0.041009	0.559324	0.521198	0.520765
MSTRG.275713.1	0.746147	0.641099	0.433506	0	0	0
MSTRG.275713.4	0.469474	0.82716	0.534992	0	0	0
MSTRG.275713.6	1.03971	1.77811	0.839708	0	0	0
MSTRG.275786.10	0	0	0	0.226553	0.119204	0.117588
MSTRG.275788.1	0	0.098096	0.004873	0.247386	0.416129	0.536729
MSTRG.275790.1	0	0.033433	0.020012	0.189817	0.21143	0.381813
MSTRG.275910.1	0	0	0	0.165725	0.520209	0.223141
MSTRG.276025.8	0.068175	0.24334	0.209858	0	0	0
MSTRG.276259.1	0.040643	0.265801	0.03789	0	0	0
MSTRG.276579.1	0.464384	0.143901	0.175871	0.030834	0	0
MSTRG.2769.1	0	0	0	0.372281	0.278494	0.278158
MSTRG.277124.1	0.29911	0.238035	0.48883	0.040001	0.035783	0.050767
MSTRG.277252.1	0	0.04183	0	0.28591	0.134049	0.087437
MSTRG.277384.1	0	0	0	0.818012	0.354051	0.283075
MSTRG.277391.2	1.45306	2.07711	1.67502	0.047749	0.530714	0.121703
MSTRG.277391.3	0	0	0	1.09846	1.20424	0.808315
MSTRG.277440.1	0	0	0	1.61163	1.44733	1.22789
MSTRG.277679.1	0	0.027205	0	0.161618	0.422996	0.392401
MSTRG.277794.1	0	0	0	0.572118	0.266579	0.412958
MSTRG.277819.1	0	0	0	0.556145	1.17676	0.992286
MSTRG.278029.1	0	0	0	2.51368	2.73576	2.50199
MSTRG.278030.1	0	0	0	1.48754	1.33381	1.07305
MSTRG.278183.1	0.02061	0	0.068786	0.25679	0.888546	0.493673
MSTRG.278183.2	0.254191	0.253464	0.356128	0	0	0
MSTRG.278216.2	0	0	0	0.320253	1.12553	0.806114
MSTRG.278216.9	0	0	0	0.223556	0.658032	0.156151
MSTRG.278418.1	0	0	0	0.519479	1.52492	0.647449
MSTRG.278688.1	0.646465	0.617284	0.359671	0	0	0
MSTRG.278689.1	0.214693	0.417807	0.333744	0	0	0
MSTRG.278820.1	0	0	0	0.400669	0.847847	0.39707
MSTRG.278820.2	0	0	0	0.496611	0.197811	0.120895
MSTRG.278825.1	0	0	0	0.157924	0.5068	0.222269
MSTRG.278826.1	0	0	0	0.125399	0.335692	0.092462
MSTRG.278827.1	0	0	0	0.198115	0.619642	0.105626
MSTRG.279223.1	0.475778	0.161892	0.091457	0	0	0.004112
MSTRG.279392.1	0	0	0	1.27998	2.36372	0.76878
MSTRG.279392.2	8.9001	9.15461	9.54642	0.374717	0.168806	1.34575
MSTRG.279860.1	0.089722	0.129161	0.117633	0	0	0
MSTRG.279892.1	0	0	0	1.83866	0.9083	2.47161
MSTRG.280111.1	0.194066	0.069489	0.477839	0	0	0
MSTRG.280448.5	0.804347	0.092499	0.113647	0	0	0
MSTRG.280880.1	3.32122	2.63655	6.32939	0.370838	0.588092	0.535623
MSTRG.280926.1	0.238356	0.038721	0.268269	0	0	0
MSTRG.280978.3	0.199332	0.737976	0.043543	0.005241	0	0.014984
MSTRG.280978.8	0.153345	0.261272	0.066284	0	0	0.036499
MSTRG.281109.1	0.126011	0.133405	0.1335	0	0	0
MSTRG.281340.1	0.201171	0.144095	0.233874	0	0	0
MSTRG.281448.1	0.606086	0.951167	0.619282	0.189479	0	0.016079
MSTRG.281483.1	0.075842	0.159765	0.13674	0	0	0
MSTRG.281621.3	0.194558	0.182497	0.240622	0	0	0
MSTRG.281676.1	0.103841	0.34187	0.077604	0	0	0
MSTRG.281676.2	0.430387	0.341916	0.533405	0	0	0
MSTRG.281676.3	0.261593	0.225298	0.079688	0	0	0
MSTRG.281684.3	0.207067	0.20774	0.135292	0	0	0
MSTRG.281686.1	0.352077	0.52858	0.349176	0	0	0
MSTRG.281687.1	0.192533	0.203903	0.117105	0	0	0
MSTRG.281688.3	0.233608	0.380243	0.090213	0	0	0
MSTRG.281688.4	0.329118	0.128776	0.169098	0	0	0
MSTRG.281689.1	0.124716	0.344118	0.200959	0	0	0
MSTRG.281690.1	0.286016	0.137826	0.566313	0	0	0
MSTRG.281690.2	0.096185	0.317805	0.089077	0	0	0
MSTRG.281691.1	0.338295	0.360748	0.161458	0	0	0
MSTRG.281692.1	0.409558	0.246747	0.492516	0	0	0
MSTRG.281692.2	0.234191	0.172041	0.324408	0	0	0
MSTRG.281693.1	0.098593	0.216795	0.090503	0	0	0
MSTRG.281695.1	0.205373	0.142129	0.257424	0	0	0
MSTRG.281697.1	0.18021	0.178201	0.237053	0	0	0
MSTRG.281701.1	0.267538	0.102621	0.654875	0	0	0
MSTRG.281701.2	0.161373	0.173538	0.358646	0	0	0
MSTRG.281701.5	0.258075	0.497964	0.139646	0	0	0
MSTRG.281702.1	0.127589	0.148334	0.254208	0	0	0
MSTRG.281707.1	0.306974	0.206547	0.289626	0	0	0
MSTRG.281712.1	0.287649	0.412811	0.536611	0	0	0
MSTRG.281712.2	0.09532	0.101335	0.403801	0	0	0
MSTRG.281712.3	0.23	0.261314	0.461497	0	0	0
MSTRG.281712.5	0.062256	0.108105	0.22667	0	0	0
MSTRG.281712.6	0.274146	0.327499	0.144301	0	0	0
MSTRG.281713.1	0.271039	0.225438	0.166139	0	0	0
MSTRG.281714.1	0.108237	0.111331	0.487251	0	0	0
MSTRG.281716.1	1.12426	0.594076	0.814213	0	0	0
MSTRG.281717.1	0.213918	0.208116	0.057854	0	0	0
MSTRG.281719.2	0.055709	0.129845	0.370939	0	0	0
MSTRG.281725.10	0.196371	0.580356	0.312922	0	0	0
MSTRG.281725.3	0.170768	0.061699	0.049837	0	0	0
MSTRG.281725.8	0.157902	0.103857	0.115894	0	0	0
MSTRG.281727.1	0.483696	0.514201	0.29231	0	0	0
MSTRG.281728.7	0.074604	0.153239	0.19139	0	0	0
MSTRG.281729.1	0.062026	0.385858	0.311655	0	0	0
MSTRG.281734.2	0.110038	0.264122	0.422669	0	0	0
MSTRG.281735.1	0.768786	0.345843	0.372854	0	0	0
MSTRG.281736.2	0.192176	0.206343	0.572366	0	0	0
MSTRG.281771.1	0.865753	0.981589	0.22729	0	0	0
MSTRG.281771.3	0.386641	0.147475	0.255232	0	0	0
MSTRG.281771.4	1.31922	1.16116	0.885112	0	0	0.025999
MSTRG.281771.6	0.214532	0.313638	0.575696	0	0	0
MSTRG.281771.7	0.761945	0.695009	1.03684	0	0	0
MSTRG.281772.1	0.64984	0.677947	0.478831	0	0	0
MSTRG.281772.2	0.764267	0.358567	0.461658	0	0	0
MSTRG.281850.2	0	0	0	1.99766	1.54412	4.06216
MSTRG.281870.1	0	0	0.005572	0.183433	0.563748	1.94091
MSTRG.281898.1	0.091946	0.14723	0.158265	0	0	0
MSTRG.282127.1	0.072289	0.123818	0.318049	0	0	0.003273
MSTRG.282150.1	0.443975	0.21872	0.196227	0	0	0
MSTRG.282343.1	0.90711	0.432115	0.853525	0.029782	0.069659	0.047676
MSTRG.28260.1	0.469264	0.144749	0.228351	0	0	0.027672
MSTRG.28270.1	0.187831	0.260752	0.266645	0	0.007106	0.010214
MSTRG.28270.2	0.115151	0.215127	0.020657	0	0	0
MSTRG.28270.3	0.350367	0.209969	0.648007	0	0	0
MSTRG.28352.2	0.072818	0.184268	0.081377	0	0	0
MSTRG.28370.2	0.211682	0.198237	0.140327	0.003327	0	0
MSTRG.28513.1	0.266996	0.187028	0.105572	0.03563	0	0
MSTRG.28554.1	3.02435	2.84785	3.28091	0.107336	0.252847	0.150842
MSTRG.28707.1	0.285709	0.112918	0.09899	0	0	0.018603
MSTRG.28772.1	0.115096	0.108405	0.269736	0	0	0
MSTRG.28774.1	0.124519	0.136841	0.488534	0	0	0
MSTRG.28850.1	0.488698	0.026689	0.259484	0.006309	0.003782	0
MSTRG.28869.2	0.178516	0.341412	0.166646	0.02059	0.018571	0.012889
MSTRG.28933.1	0.031533	0.125857	0.145886	0	0	0
MSTRG.28986.1	0.08162	0.19361	0.170698	0	0	0.017498
MSTRG.28988.2	0.420799	0.550665	0.472955	0	0	0
MSTRG.29101.6	0.216249	0.151651	0.378297	0.033773	0	0
MSTRG.29110.1	1.06292	1.77514	0.926761	0	0	0
MSTRG.29147.1	0.075758	0.141076	0.171327	0	0	0
MSTRG.29149.1	0.167331	0.114576	0.267734	0	0	0
MSTRG.29152.1	0.079863	0.223651	0.300387	0	0	0
MSTRG.29153.1	0.189497	0.178986	0.204111	0	0	0
MSTRG.29154.3	0.301863	0.172824	0.166147	0	0	0
MSTRG.29154.4	0.178182	0.181473	0.280717	0	0	0
MSTRG.29157.1	0.319768	0.400459	0.219544	0	0	0
MSTRG.29157.2	0.131381	0.429327	0.333611	0	0	0
MSTRG.29157.3	0.395627	0.556358	0.209138	0.006235	0	0
MSTRG.29158.1	0.315548	0.403558	0.337369	0	0	0
MSTRG.29158.3	0.166894	0.290132	0.411975	0	0	0
MSTRG.29158.5	0.481755	0.619922	0.588679	0	0	0
MSTRG.29158.6	0.934077	1.90974	1.30882	0	0	0.002825
MSTRG.29158.7	0.244961	0.206434	0.176951	0	0	0
MSTRG.29158.8	0.147279	0.247708	0.25719	0	0	0
MSTRG.29159.1	0.524894	1.0239	0.874409	0	0	0
MSTRG.29162.1	0.087805	0.263039	0.121194	0	0	0
MSTRG.29593.3	0.243999	0.126231	0.231914	0.049088	0.002518	0.033834
MSTRG.2960.1	3.79114	5.68351	3.7659	0.371515	0.171531	0.2756
MSTRG.30030.10	0.797406	1.31275	2.01066	0.039543	0.007284	0
MSTRG.30030.2	0.002427	0.008993	0.011686	0.232666	0.136163	0.505819
MSTRG.30030.4	0.002048	5.7e-05	0.004856	3.79066	3.57712	2.78701
MSTRG.30066.1	0.434989	0.228813	0.072765	0.008682	0	0
MSTRG.30155.1	0	0	0	0.373177	1.6306	0.508458
MSTRG.30317.1	0.04267	0	0	0.35363	0.220129	0.053176
MSTRG.30345.1	0.85289	0.378806	0.804731	0	0	0.01249
MSTRG.30501.1	0	0	0	0.195225	0.344115	0.074169
MSTRG.30510.1	0.230447	0.443975	0.934421	0	0	0
MSTRG.30533.1	0.300503	0.08735	0.448009	0	0	0
MSTRG.30559.1	0	0	0	1.14684	0.424396	0.798814
MSTRG.30559.4	0	0	0	0.734662	0.10219	0.634129
MSTRG.30614.2	0.01241	0.026731	0.007851	0.612733	0.36332	0.304029
MSTRG.3111.1	0.417963	0.223401	0.10054	0	0	0.040778
MSTRG.31521.2	0	0.01868	0.005074	0.291385	0.179866	0.355873
MSTRG.31592.3	0.095322	0.058813	0.226879	3.256	3.45086	0.08828
MSTRG.31699.2	0.011377	0	0.027604	0.316116	0.294191	0.173646
MSTRG.31708.2	0.161532	0.196144	0.366278	0	0	0
MSTRG.31742.3	0.093534	0.161696	0.04584	1.65534	1.09446	1.10112
MSTRG.31831.1	0	0	0	0.343156	0.368377	0.025194
MSTRG.31853.1	0	0	0	0.18012	0.131337	0.071057
MSTRG.32420.1	0.055703	0.573786	0.205694	0	0	0
MSTRG.32420.3	0.120211	0.41299	0.369766	0	0	0
MSTRG.32420.7	0.22422	0.407205	0.073137	0	0	0
MSTRG.32439.1	0.156735	0.238423	0.142399	0	0	0
MSTRG.3248.16	0	0	0	1.0919	0.820801	0.844462
MSTRG.3248.20	0	0	0	0.660556	0.553963	0.47175
MSTRG.3260.2	0	0	0	0.612744	0.785046	0.357741
MSTRG.32918.1	0.274662	0.142641	0.179676	0	0	0.04402
MSTRG.33019.1	0.353114	0.368319	0.11424	0	0	0
MSTRG.33019.3	0	0	0	3.36358	2.30593	3.46266
MSTRG.33019.4	0	0	0	0.400396	0.154085	0.60863
MSTRG.33191.1	0.179052	0.161899	0.233102	0	0	0
MSTRG.3324.1	0.287461	0.104746	0.118559	0.016714	0.004734	0.014051
MSTRG.33300.1	0.291677	0.529973	0.189113	0	0	0
MSTRG.33374.7	0	0.193008	0	0.468135	0.767356	0.504526
MSTRG.33374.8	0.001517	0	0	0.337978	0.463899	0.446048
MSTRG.3338.1	1.11159	2.10773	0.138722	0.143571	0	0
MSTRG.3338.3	0	0	0	1.8262	0.613893	1.68549
MSTRG.34042.5	0	0	0	0.468766	1.24767	0.36855
MSTRG.34241.10	0.066423	0.074214	0.365493	0	0	0
MSTRG.34241.12	0.037953	0.145782	0.543464	0	0	0
MSTRG.34241.13	0.154817	0.132897	0.180577	0	0	0
MSTRG.34241.4	0.958714	0.955187	0.29949	0	0	0
MSTRG.34241.7	0.662308	0.736005	0.069092	0	0	0.004556
MSTRG.34241.8	0.700706	0.201297	0.162143	0	0	0
MSTRG.34241.9	0.041572	0.028515	0.162053	0	0	0
MSTRG.34565.1	0.156143	0.194551	0.125783	0.030331	0.006446	0
MSTRG.34565.3	0.135201	0.142489	0.200234	0	0	0
MSTRG.34690.1	0	0	0	1.89855	1.11963	0.787374
MSTRG.35088.1	0	0	0.048108	0.846559	0.477492	0.537579
MSTRG.35108.1	0	0	0	0.258209	0.265892	0.217011
MSTRG.35244.6	0.311752	0.538627	0.243771	0.035226	0.089528	0
MSTRG.35244.9	0	0	0	0.753222	1.20003	1.02588
MSTRG.35355.2	0.632338	0.37964	2.77253	10.5999	8.69427	6.8448
MSTRG.35355.4	0	0	0.082982	7.58244	0	9.28486
MSTRG.35459.27	0	0	0	0.208859	0.283004	0.176776
MSTRG.35459.34	0	0	0	0.508178	1.26223	0.870425
MSTRG.35701.1	0.220628	0.377981	0.260466	0	0	0
MSTRG.35703.1	1.24652	1.07226	1.37227	0.012694	0	0.0251
MSTRG.35703.3	0.129852	0.600524	0.194614	0.001235	0.005247	0
MSTRG.35764.1	0	0	0	0.549899	0.655221	0.20158
MSTRG.35913.1	0.064567	0.025279	0.031529	0.440188	0.295889	0.60752
MSTRG.36066.2	0	0	0	0.289645	0.092527	0.100534
MSTRG.36220.1	0	0	0	0.400329	0.237281	0.669662
MSTRG.36486.1	0	0	0	1.22666	0.173456	0.521349
MSTRG.36568.19	0	0	0	0.365694	0.922137	0.888649
MSTRG.36650.2	0	0	0	0.557427	0.356394	0.60236
MSTRG.36666.1	0	0.022789	0	0.164653	0.5548	0.360686
MSTRG.37043.1	0	0	0	0.161547	0.334866	0.185788
MSTRG.37966.4	0.076657	0.212993	0.242515	0	0	0
MSTRG.37966.6	0.124567	0.348641	0.089048	0	0	0
MSTRG.37969.1	0.125233	0.130848	0.338581	0	0	0
MSTRG.37970.1	0.789115	0.836342	0.40229	0	0	0
MSTRG.37981.1	0.166146	0.560679	0.438724	0	0	0
MSTRG.37982.1	0.274399	0.477348	0.497711	0	0	0
MSTRG.37991.1	0.275111	0.210928	0.237602	0	0	0
MSTRG.37993.1	0.137361	0.220717	0.391345	0	0	0
MSTRG.38198.3	0	0.060881	0	0.416672	0.423412	0.661925
MSTRG.38239.1	0	0	0	0.734702	0.262884	0.965857
MSTRG.38316.1	0	0.063894	0	0.252029	0.262274	0.450429
MSTRG.38327.1	0.142398	0.174767	0.226614	0	0	0
MSTRG.38328.1	0.04083	0.160329	0.176555	0	0	0
MSTRG.38330.1	0.235514	0.668578	1.18326	0	0	0
MSTRG.38343.1	0.244267	0.349024	0.328258	0.012334	0.083415	0.036618
MSTRG.38397.11	0	0	0	2.15262	1.10566	2.39154
MSTRG.38397.13	0	0	0	0.287888	0.561774	0.631327
MSTRG.38397.2	0.148299	0.048609	0.123084	0	0	0
MSTRG.38397.4	0.238941	0.032278	0.229934	0	0	0.032632
MSTRG.38677.1	0	0	0	0.138823	0.329745	0.136765
MSTRG.38686.1	0	0	0	3.15079	13.6956	3.64255
MSTRG.38686.3	8.0979	5.30967	13.0624	2.4133	0	0
MSTRG.3884.1	0.191374	0.039765	0	0.629031	0.353202	1.22131
MSTRG.3884.2	0.496734	0.316937	0.395054	0	0	0
MSTRG.38880.7	0.125582	0.429744	0.049208	0	0	0
MSTRG.38880.9	0.048717	0.317344	0.033189	0	0	0
MSTRG.39154.1	6.3859	21.0517	9.17039	0	0	0.906123
MSTRG.3937.20	0	0.000258	0	0.30578	0.491883	0.106702
MSTRG.39719.1	0	0	0	0.476217	0.919254	0.224196
MSTRG.39742.1	0	0	0	0.215072	0.086054	0.047767
MSTRG.39869.1	0.199306	0.162769	0.215677	0	0.020081	0
MSTRG.39901.10	0	0	0	0.619772	0.501709	0.623591
MSTRG.39901.6	0.029252	0.325918	0.147211	0.00014	0	0
MSTRG.39944.1	0	0	0	0.16945	0.042326	0.043307
MSTRG.40003.1	0.540861	0.225001	0.296328	0	0	0
MSTRG.40250.1	0.311124	0.249968	0.218468	0	0	0
MSTRG.40481.1	0.243147	0.253577	0.176539	0	0	0.022858
MSTRG.40654.1	0	0	0	0.240908	0.144625	0.299026
MSTRG.40736.1	0	0	0	0.268815	0.189403	0.138605
MSTRG.40749.1	0.0171	0	0	0.151802	0.074312	0.07041
MSTRG.40910.10	0.016397	0.001442	0.001372	0.054649	0.126171	0.327366
MSTRG.40994.3	0	0	0	0.643106	0.490592	0.099972
MSTRG.40994.5	0.052082	0.180075	0.4895	0	0	0
MSTRG.41272.10	0	0	0	0.356563	0.802987	0.442134
MSTRG.41295.1	0	0	0	0.192566	0.143514	0.215598
MSTRG.41671.1	0.190447	0.147359	0.348776	1.77424	1.15486	1.87211
MSTRG.42174.2	0.069346	0.112868	0.029205	0	0	0
MSTRG.42174.3	0.181591	0.065718	0.085789	0	0	0.033767
MSTRG.42174.7	0.102121	0.091459	0.070469	0	0	0
MSTRG.42265.1	0.157119	0.064644	0.124287	0	0	0.036431
MSTRG.42582.3	0.254312	0.303671	0.285689	0	0	0
MSTRG.42588.1	1.59345	1.31601	1.60809	0.11057	0.054732	0.087595
MSTRG.42988.1	0.607159	0.361055	0.537894	0.003656	0.005394	0.017754
MSTRG.43024.1	0.015041	0.005189	0	0.126368	1.33862	0.689719
MSTRG.4327.1	0.363531	0.141216	0.572102	0	0	0
MSTRG.43331.5	0.268446	0.133558	0.051101	0	0	0
MSTRG.4334.1	0	0	0	0.283654	0.342062	0.297271
MSTRG.43409.1	0.005974	0	0	1.14635	0.456749	1.00071
MSTRG.43418.1	0	0	0	0.262986	0.304127	0.108889
MSTRG.43553.1	0	0	0	0.473683	0.756491	0.192828
MSTRG.43556.1	0	0	0.007596	0.357311	0.39677	0.230033
MSTRG.43597.1	0.370358	0.912795	0.186411	0	0	0
MSTRG.43598.1	0.490978	0.768994	0.161781	0	0	0
MSTRG.4364.1	0.088108	0.296165	0.221384	0	0	0
MSTRG.4365.1	0.143116	0.169094	0.360937	0	0	0
MSTRG.4367.1	0.156971	0.312812	0.283179	0	0	0
MSTRG.4368.1	0.068791	0.309673	0.165078	0	0	0
MSTRG.43688.2	0.033137	0	0	0.162428	1.05691	0.379501
MSTRG.4369.1	0.128482	0.449219	0.139944	0	0	0
MSTRG.43749.1	1.54894	0.724571	0.963862	0.002145	0.013282	0
MSTRG.43751.1	2.51433	1.89536	1.84672	0	0.00273	0.013849
MSTRG.43752.1	1.15599	0.858538	0.817764	0	0	0
MSTRG.43752.2	0.580714	0.147651	0.272906	0	0	0.018537
MSTRG.44124.1	0	0	0	0.077376	0.082834	0.276407
MSTRG.44221.1	0	0	0	0.548384	0.387991	0.487764
MSTRG.4430.2	0.235251	0.070153	0.187353	0	0	0
MSTRG.44652.1	0	0	0	0.242234	0.257295	0.26556
MSTRG.44820.1	0.529774	0.188536	0.283351	0	0	0.048687
MSTRG.44886.5	0.354104	0.127453	0.141301	0.022052	0.023967	0
MSTRG.44895.4	0	0.011906	0	0.140643	0.322475	0.021303
MSTRG.44996.1	0	0	0	0.085302	0.199502	0.05667
MSTRG.4567.2	0.182685	0.645333	0.423874	0	0	0
MSTRG.45698.2	0.38656	0.096002	0.059323	0	0	0.009557
MSTRG.45732.1	0	0	0.027644	0.23378	0.301053	0.170697
MSTRG.45763.1	0	0.039996	0	0.210425	0.084595	0.18051
MSTRG.46001.4	0.023036	0	0	0.224309	0.433337	0.210577
MSTRG.46017.1	0.057823	0.040015	0.088538	0.400731	0.900053	0.306927
MSTRG.46090.1	0.146459	0.360961	0.291261	0	0	0
MSTRG.46091.1	0.144621	0.133941	0.115184	0	0	0
MSTRG.46204.1	0.117203	0.720139	0.34216	0	0	0
MSTRG.46482.1	0	0	0	0.202951	0.30213	0.520803
MSTRG.46601.1	0.58589	0.641281	1.29032	0	0	0
MSTRG.46601.4	0.430326	0.337084	0.200334	0	0	0
MSTRG.46601.5	0.299163	0.603095	0.569076	0	0	0
MSTRG.46602.1	0.41509	1.12001	0.771745	0	0	0
MSTRG.46602.2	0.340754	0.235776	0.175767	0	0	0
MSTRG.46602.4	0.187584	1.06419	0.116695	0	0	0
MSTRG.46602.6	0.469211	0.183212	0.066562	0	0	0
MSTRG.46603.1	0.324713	0.354706	0.236094	0	0	0
MSTRG.46604.1	0.334811	0.466741	0.408005	0	0	0
MSTRG.46605.1	0.246735	0.225697	0.383063	0	0	0
MSTRG.46610.1	0.173527	0.391348	0.125868	0	0	0
MSTRG.46646.1	0	0	0.01446	0.087868	0.252107	0.07041
MSTRG.46747.1	0.165404	0.194635	0.224202	0	0	0
MSTRG.46748.1	0.154226	0.28483	0.229594	0	0	0
MSTRG.46854.2	0.430141	0.943126	0.244477	0	0	0
MSTRG.46893.2	0.180394	0.033003	0.233032	0.028837	0	0.003565
MSTRG.46893.3	0.13553	0.17223	0.393807	0.031592	0.022193	0.062689
MSTRG.46932.3	0.562699	0.044637	0.412645	0.055957	0.017881	0
MSTRG.46964.1	0.036901	0.016843	0.164251	2.24809	1.64606	2.06566
MSTRG.47068.6	0	0	0	0.358951	0.551461	0.09171
MSTRG.47212.1	0.074014	0.258695	0.079125	0	0	0
MSTRG.47221.7	0	0	0	0.680473	1.06354	1.24069
MSTRG.4727.1	0	0	0.181749	0.595427	0.777567	0.660839
MSTRG.47642.1	0.436227	0.339945	0.389496	0	0	0
MSTRG.47642.5	0.585358	0.340665	0.283465	0	0	0.012343
MSTRG.48.1	0	0.027733	0	0.566758	0.588859	0.58457
MSTRG.48091.1	0	0.069448	0	0.19602	0.215899	0.357752
MSTRG.48191.3	0	0	0	0.216164	0.233412	0.272083
MSTRG.48279.2	0.368749	0.915542	0.107537	0.011826	0	0.018497
MSTRG.48302.5	0.381618	0.224697	0.320633	0	0	0
MSTRG.48330.2	5.93706	0.556648	14.7213	0	0	0
MSTRG.48330.7	0.635984	0.038281	0.092477	9.41577	10.3563	8.08889
MSTRG.48330.8	0	0	0	2.79792	2.74623	0.928057
MSTRG.48413.1	0	0	0	0.956577	0.955263	0.799894
MSTRG.48470.1	0.076283	0.285088	0.089142	0.022841	0.018805	0
MSTRG.48505.19	0.056387	0.301854	0.134847	0	0	0
MSTRG.48505.21	0.216996	0.352592	0.422953	0	0	0
MSTRG.48581.1	0.39413	0.01279	0.501908	0	0.002194	0.008183
MSTRG.48765.1	0	0	0	0.165912	0.192728	0.113652
MSTRG.48860.5	0.395311	0.07238	0.426774	0.005203	0.024536	0.013685
MSTRG.48860.6	0.442537	0.113637	0.313393	0	0	0
MSTRG.49907.1	0.086767	0.129374	0.044606	0	0.013731	0
MSTRG.50533.1	0	0	0	0.270343	0.153225	0.203956
MSTRG.50616.1	0.218127	0.63317	0.202181	0.004325	0	0.007236
MSTRG.50617.1	0.104084	0.618138	0.102869	0	0	0
MSTRG.51018.1	0.400034	0.185185	0.345051	0	0	0
MSTRG.51019.1	0.240917	0.175508	0.206173	0	0	0
MSTRG.51302.1	0	0	0	0.308727	0.147143	0.131584
MSTRG.51333.5	0.355706	0	0	4.65431	9.68581	0
MSTRG.5188.3	0	0	0	2.25939	2.24491	2.58127
MSTRG.51968.1	0.019926	0.074535	0.018565	0.278067	0.419073	0.155006
MSTRG.52076.1	0	0	0.019655	0.362588	0.17415	0.759066
MSTRG.52140.1	0.097573	0.092167	0.207264	0	0	0
MSTRG.52176.4	0	0	0	0.262256	1.3613	1.45122
MSTRG.52299.1	0.048426	0.23185	0.183623	0	0	0
MSTRG.52372.2	0.099737	0.052462	0.212992	0	0	0
MSTRG.52372.6	0.419746	0.804812	0.505408	0	0	0
MSTRG.52372.7	0.82412	0.159946	0.614332	0	0	0
MSTRG.52375.4	0.401146	0.360524	1.09639	0	0	0
MSTRG.52376.1	0.166539	0.67466	0.268744	0	0	0
MSTRG.52492.39	0.024535	0.012165	0	0.846074	0.170346	1.46511
MSTRG.52502.1	0.181124	0.457864	0.140185	0.010969	0.072975	0
MSTRG.52859.1	0.285124	0.064801	0.238375	0	0	0
MSTRG.52860.1	0.178359	0.432564	0.389207	0	0	0
MSTRG.52863.1	0.561097	1.25832	0.875022	0	0	0
MSTRG.52864.1	0.246354	0.33157	0.213495	0	0	0
MSTRG.53035.1	0.259529	0.206997	0.081215	0	0.04664	0
MSTRG.53835.1	0.234175	0.183572	0.196193	0.021166	0.006976	0
MSTRG.53951.1	0.168584	0.307645	0.247792	0	0	0
MSTRG.54396.1	0.140005	0.29153	0.126681	0.005742	0	0.024487
MSTRG.54506.1	0.561157	0.233252	0.246012	0	0	0
MSTRG.54548.2	41.1244	31.7978	42.5463	0	0	2.43538
MSTRG.54703.1	34.1842	1.30351	3.93336	0	0	0.08303
MSTRG.54774.1	0.069494	0.269207	0.065031	0	0	0
MSTRG.55075.2	0	0	0	0.388901	0.197908	0.701074
MSTRG.55667.11	1.13478	0.904058	0.622537	0.050635	0.07706	0.00973
MSTRG.55667.12	0.086223	0.432442	0.167608	0	0	0.133898
MSTRG.55667.13	0.17463	0	0	0.912394	1.05928	3.24212
MSTRG.55667.14	0	0	0	0.390421	0.638205	1.57379
MSTRG.55667.17	0.279214	0.577273	0.1611	0	0	0.059476
MSTRG.55667.22	0.578644	0.410615	0.267869	0	0.004239	0
MSTRG.55667.3	0	0.309948	0	0.573256	7.23049	6.17129
MSTRG.55667.8	0.013907	0.039066	0.135548	0.684576	0.391354	0.336922
MSTRG.55667.9	0	0.014294	0	0.088547	0.251426	0.578733
MSTRG.55975.1	0	0	0	0.452205	0.450614	0.298847
MSTRG.5601.1	0.095224	0.16062	0.15409	0	0.027848	0.012329
MSTRG.56316.1	0.096554	0.178695	0.315296	0.014012	0.0076	0.044185
MSTRG.564.1	0.184889	0.140218	0.286333	0	0	0
MSTRG.56496.1	0.690607	0.158098	0.038499	0	0	0
MSTRG.56682.4	0.111284	0	0	0.43993	1.16902	0.401697
MSTRG.56703.1	0.266344	0.956924	0.271507	0	0	0.019898
MSTRG.568.1	0.075055	0.100952	0.164742	0	0	0
MSTRG.56800.1	0.958864	0.669697	0.954716	0.102552	0.129428	0.038244
MSTRG.56825.1	0.050711	0.065909	0.145759	0.013357	0	0
MSTRG.56939.1	0.320557	0.486835	1.40493	0.015297	0	0.016739
MSTRG.57042.2	0.144695	0.209676	0.101369	0	0	0
MSTRG.571.1	0.180865	0.34288	0.208232	0	0	0
MSTRG.57100.1	0	0	0.018923	0.124517	0.414583	0.217816
MSTRG.57121.2	0	0	0	0.153443	0.384847	0.073683
MSTRG.57255.1	0.012589	1.03056	0.611366	0	0.022269	0.032062
MSTRG.57529.1	0.558126	0.112585	0.56895	0	0	0
MSTRG.57746.1	0.352128	0.366138	0.290285	0.055198	0.02162	0.093271
MSTRG.57763.1	0	0.042376	0	0.209056	0.294111	0.104453
MSTRG.57782.1	0	0	0	0.109707	0.072664	0.158319
MSTRG.57970.46	0.016605	0.043014	0.006623	0.529092	0.537749	0.770348
MSTRG.5804.1	0	0	0	0.407159	0.188199	0.202642
MSTRG.58408.1	0.317233	0.144239	0.052273	0	0	0
MSTRG.58451.1	0.088165	0	0	12.8113	0	12.2653
MSTRG.58451.4	0.004987	0.033909	0.031086	1.72059	1.69338	1.0585
MSTRG.58523.6	0	0	0	0.798343	0.648473	0.749807
MSTRG.58725.1	0.202678	0.212619	0.401306	0.028434	0.048555	0.034991
MSTRG.59218.2	0	0	0	1.95737	1.79044	1.23119
MSTRG.59218.4	0	0	0	0.930719	0.901968	0.353945
MSTRG.59218.5	0	0	0	0.482285	0.921904	0.174456
MSTRG.59218.6	0	0	0	4.45768	3.00614	0.462134
MSTRG.59220.1	0.013463	0.018374	0.012276	0.978353	1.46511	0.518081
MSTRG.59224.19	0	0	0	0.752283	0.611521	1.80387
MSTRG.59239.1	0	0	0	0.34599	0.22702	1.38713
MSTRG.5968.1	0.010136	0	0	0.094732	0.182957	0.245519
MSTRG.60117.1	0.119015	0.196134	0.048282	0.031619	0.010642	0
MSTRG.60246.1	0	0	0	0.755963	0.712364	0.970648
MSTRG.60338.3	0	0	0	0.121893	0.237496	0.192469
MSTRG.60467.1	0	0	0	0.596432	1.07783	1.70766
MSTRG.60585.1	0	0	0.050941	0.523029	0.427006	0.583289
MSTRG.60702.2	0	0.025471	0	0.299755	0.182033	0.187223
MSTRG.60702.3	0	0	0	0.248707	0.090848	0.492328
MSTRG.61043.1	0	0	0	0.262463	0.174716	0.172597
MSTRG.61448.1	0	0.020843	0	0.193187	0.130816	0.11017
MSTRG.61597.4	1.47142	0.072458	1.06466	0	0	0
MSTRG.6221.16	0.20435	0.713942	0.769382	0.066536	0	0.024193
MSTRG.6221.6	0.57157	0.117628	0.339462	0	0	0
MSTRG.62516.1	0.325665	0.134541	0.282111	0	0	0
MSTRG.62865.1	0	0	0.165536	5.29772	0.914061	6.59852
MSTRG.63056.1	0	0.034339	0.015732	0.331794	0.4693	0.147257
MSTRG.63059.1	0	0.045299	0.015579	0.361311	0.182087	0.547188
MSTRG.63078.3	0.684584	0.710168	0.765026	0.183609	0.0658	0.062356
MSTRG.63306.1	0	0	0	0.718877	0.420924	0.402166
MSTRG.63764.1	0	0.11496	0.055256	0.796132	2.00087	0.509603
MSTRG.64107.1	0	0	0	0.155274	0.226185	0.084038
MSTRG.64508.1	0.041089	0.040388	0.021966	0.2266	0.719109	0.238834
MSTRG.64637.1	0.32392	0.534799	0.110937	0	0	0.004578
MSTRG.64637.2	0.044085	0.144806	0.154036	0	0	0
MSTRG.64976.1	0.439134	0.073456	0.220044	0	0	0
MSTRG.65113.1	0	0	0	0.438077	1.9388	0.246834
MSTRG.6515.1	0	0	0	0.61427	0.825936	0.449706
MSTRG.65331.1	0	0	0	0.211764	0.13909	0.220481
MSTRG.65543.1	0.001862	0.021455	0.060343	0.22112	0.465701	0.253403
MSTRG.65598.8	0	0	0	0.187072	0.333323	0.240589
MSTRG.65659.1	0	0.021547	0.004014	0.176709	0.045928	0.156412
MSTRG.65777.1	0.048406	0.261037	0	1.16967	2.2234	0.572741
MSTRG.658.1	0.001911	0.243083	0	2.85414	1.3153	2.03114
MSTRG.65825.1	0	0	0	0.737591	2.09159	0.975882
MSTRG.65846.1	0	0.012186	0.929681	9.4787	5.66299	7.80051
MSTRG.65848.1	0	0	0	0.146382	0.168542	0.254151
MSTRG.65904.1	0	0	0	0.306998	0.28947	0.177878
MSTRG.66018.1	0.070064	0.218288	0.086904	0.020729	0	0
MSTRG.66018.2	0.080335	0.161958	0.200248	0	0	0
MSTRG.66054.1	0.06501	0.116014	0.186647	0	0	0
MSTRG.66068.1	0.14453	0.22841	0.54995	0	0	0
MSTRG.66270.13	0.105616	0.095851	0.245908	0.009536	0.023932	0.031957
MSTRG.66353.1	0.151374	0.345919	0.53144	0	0.02779	0.023939
MSTRG.66725.1	0	0	0	0.810255	0.173121	0.287724
MSTRG.66740.3	0	0.022646	0.001273	0.266611	0.12037	0.452699
MSTRG.66777.7	0.062063	0.182571	0.158706	0	0.040059	0
MSTRG.66854.1	0.069782	0.43738	0.151713	0.002371	0.024559	0
MSTRG.67056.1	0.206262	0.208114	0.16741	0.020356	0.021521	0
MSTRG.67143.1	0.73726	0.091071	0.772701	0	0	0
MSTRG.67240.1	0.104544	0.31359	0.051639	0	0	0
MSTRG.68017.1	0.504548	0.248094	0.294582	0	0	0
MSTRG.68591.1	0.383506	0.249437	0.368417	0.050107	0	0.054799
MSTRG.68802.1	0.073643	0	0.022017	0.450677	0.566899	1.32073
MSTRG.68805.1	0.04889	0.084331	0.048588	0.683422	0.495462	0.480403
MSTRG.68807.1	0.045022	0.016874	0	0.195503	0.282944	0.32908
MSTRG.68810.1	0	0.022261	0.014845	0.472696	0.516782	0.522276
MSTRG.68811.1	0	0	0	0.48404	0.484657	0.550345
MSTRG.68812.1	0	0	0.054428	0.390392	0.209751	0.557303
MSTRG.68818.1	0	0	0.00328	0.37256	0.642754	0.630877
MSTRG.68819.2	0	0	0	0.248511	0.223917	0.180699
MSTRG.68821.1	0	0	0	0.430988	0.29871	0.105176
MSTRG.68825.1	0	0	0	0.254526	0.188163	0.174992
MSTRG.68854.1	0.094868	0.110694	0.373989	0	0	0
MSTRG.68874.1	0.091108	0.13123	0.129871	0	0	0
MSTRG.68947.10	0	0	0	0.253565	0.235506	0.154792
MSTRG.68947.18	0.066751	0.102778	0.042924	0.458844	1.02962	2.22452
MSTRG.68970.1	0.221495	0.425863	0.380823	0	0	0
MSTRG.68970.3	0.372575	1.34364	1.35461	0	0	0
MSTRG.68973.1	0.207093	0.166206	0.223507	0	0	0
MSTRG.68973.2	0.213994	0.200313	0.318504	0	0	0
MSTRG.69024.10	0.030876	0	0	0.249837	0.143336	0.062153
MSTRG.69024.13	0	0.015246	0.013388	0.297007	0.374094	0.119373
MSTRG.69045.1	0	0	0	1.02538	1.40179	2.22205
MSTRG.69090.1	0	0.01006	0	1.9693	2.67336	1.84995
MSTRG.69160.2	0.25035	0.513957	0.204079	0	0	0
MSTRG.69160.3	0.368733	0.403817	1.18475	0	0	0
MSTRG.69163.10	0.173541	0.14575	0.136692	0	0	0
MSTRG.69163.2	0.11062	0.129284	0.210917	0	0	0
MSTRG.69163.3	0.177779	0.132086	0.257015	0	0	0
MSTRG.69163.5	0.328076	0.760762	0.207032	0	0	0
MSTRG.69163.6	0.088705	0.108792	0.214299	0	0	0
MSTRG.69163.7	0.168956	0.181048	0.245322	0	0	0
MSTRG.69163.9	0.29775	0.165527	0.097544	0	0	0
MSTRG.69164.1	0.314513	0.299778	0.370368	0	0	0
MSTRG.69520.1	0.214192	0.237067	0.148686	0.038293	0	0.010778
MSTRG.69660.10	0.2521	0.362147	0.209968	0	0	0
MSTRG.69660.2	0.180389	0.282044	0.061093	0.008179	0	0
MSTRG.69660.5	0.215785	0.260352	0.019816	0.004654	0.010491	0.018085
MSTRG.69660.6	0.204104	0.174421	0.149814	0	0	0
MSTRG.69660.9	0.159912	0.790022	0.302366	0	0	0.03085
MSTRG.69942.1	0.103142	0.09737	0.174702	0	0	0
MSTRG.69978.1	0.391237	0.306608	0.461134	0	0	0
MSTRG.70040.1	0.044264	0	0.016405	0.287171	0.212064	0.207922
MSTRG.7013.1	0.473798	0.611711	0.301155	0	0	0
MSTRG.70162.1	0.224754	0.20856	0.30756	0	0	0
MSTRG.70165.1	0.150556	0.113164	0.447414	0	0	0
MSTRG.70166.1	0.102093	0.289118	0.379393	0	0	0
MSTRG.70167.1	0.451941	0.546029	0.378504	0	0	0
MSTRG.70167.2	0.557205	0.641389	0.449377	0	0	0
MSTRG.70168.1	0.360392	0.302222	0.348979	0	0	0
MSTRG.70168.2	0.378314	0.436442	0.608533	0	0	0
MSTRG.70210.2	0	0	0	0.125361	0.144846	0.09438
MSTRG.7035.1	0.338271	0.284383	0.420199	0.056666	0.045186	0
MSTRG.70382.1	0	0	0	0.937329	1.85547	2.36261
MSTRG.70525.8	0	0	0	0.423776	0.748396	0.390492
MSTRG.70533.1	0.120485	0.198739	0.136914	0	0.03061	0
MSTRG.7067.1	0.148556	0.656463	0.166671	0.0078	0.005791	0
MSTRG.7067.2	3.16459	4.71938	6.23123	0.332329	0.245778	0.1304
MSTRG.70674.1	0.118119	0.104231	0.239401	0	0	0.051689
MSTRG.70735.12	0.15776	0.060017	0.285681	0	0	0
MSTRG.70735.14	0.208572	0.242576	0.228093	0.012535	0.011745	0
MSTRG.70735.16	1.00426	0.574081	1.18117	0	0.046259	0.018454
MSTRG.70735.17	0.386343	0.020547	0.456358	0.024644	0	0
MSTRG.70735.18	0.415241	0.223707	0.632227	0	0	0
MSTRG.70735.19	1.99421	1.02598	2.38385	0.036027	0.041709	0
MSTRG.70735.2	0.657653	0.53883	0.099377	0	0	0
MSTRG.70735.7	0.459399	0.094618	0.147618	0	0	0
MSTRG.70735.9	0.449355	0.388085	0.387596	0	0	0.056069
MSTRG.70737.1	0.179145	0.109112	0.117487	0.036873	0.009447	0
MSTRG.70938.1	0.58213	0.28885	0.845188	0.071697	0	0
MSTRG.70978.1	1.0962	4.8944	1.85605	0	0	0
MSTRG.70979.1	0.837969	1.41843	0.670883	0	0	0
MSTRG.7109.11	0.167908	2.49048	0.210358	0	0	0
MSTRG.7109.4	0.266467	0.125181	0.163313	0	0	0
MSTRG.7109.7	0.151596	0.041341	0.035299	0	0	0
MSTRG.71384.9	0	0.098955	0	0.268356	0.444508	0.15868
MSTRG.71628.1	0.080095	0	0	0.421231	0.702232	1.07149
MSTRG.71723.1	0	0	0	0.121748	0.230506	0.396998
MSTRG.71765.1	0	0.176843	0	1.2377	0.378612	0.73664
MSTRG.71837.1	0.296155	0.681651	1.84033	0	0	0
MSTRG.7188.1	0.557462	2.80925	1.50015	0.42706	0.040614	0.346859
MSTRG.7188.4	0.205982	0.275646	0.020043	0.002684	0.011673	0.031726
MSTRG.71944.1	0.213204	0.475508	0.31198	0.10095	0.027683	0
MSTRG.72285.2	0.138008	0.092208	0.20805	0	0	0
MSTRG.72285.4	0.255785	0.177577	0.070308	0	0	0
MSTRG.72294.10	0.248449	0.287786	0.446659	0	0	0
MSTRG.72294.12	0	0	0.454928	4.03575	5.1149	2.70095
MSTRG.72294.15	0	0	0	1.21848	0.346972	0.356769
MSTRG.72294.17	0.12473	0.511209	0.44081	0	0	0
MSTRG.72294.19	0.959867	1.02124	0.620988	0.003424	0.04891	0
MSTRG.72294.2	0.153695	0.51231	0.330862	0.006437	0.015783	0.006505
MSTRG.72294.20	0.273712	0.639065	0.192301	0.0022	0.015136	0.013497
MSTRG.72294.6	0.586983	0.092299	0.363221	0	0	0
MSTRG.72300.1	0.186898	0.301016	0.21205	0	0	0
MSTRG.72742.1	0.402518	0.39729	0.472141	0	0.007144	0
MSTRG.72753.1	0.187221	0.218651	0.191909	0.013883	0.036384	0
MSTRG.72900.1	0	0	0	0.209247	0.201651	0.435799
MSTRG.73074.10	0.080999	0.155821	0.131309	0	0.035738	0
MSTRG.73589.3	0.085059	0.452545	0.208842	0.021147	0.010642	0.018164
MSTRG.73760.1	0.552286	0.356843	0.171332	0	0	0.014458
MSTRG.73931.1	0	0.062767	0	0.199722	0.206137	0.36405
MSTRG.73932.1	0	0	0.012022	1.2293	0.231584	0.600397
MSTRG.73960.1	0.017045	0.407581	0.033624	2.17829	1.02588	2.57164
MSTRG.74195.1	0.320665	0.525516	0.182048	0	0	0
MSTRG.74599.1	0.221567	0.292976	0.111036	0	0	0
MSTRG.74830.1	0	0.024107	0	0.192906	0.338407	0.133544
MSTRG.75172.1	0	0	0	0.875243	2.15075	0.877384
MSTRG.75607.1	0.020481	0	0	0.219737	0.301311	1.12491
MSTRG.75883.7	0.472351	0.257463	0.236562	0.033786	0.025531	0.040077
MSTRG.76075.1	0.142651	0.123273	0.179329	0	0	0
MSTRG.76075.2	0.276606	0.240864	0.19284	0	0	0
MSTRG.76075.3	0.157762	0.256305	0.128761	0	0	0
MSTRG.76075.5	0.386626	0.400886	0.444163	0	0	0
MSTRG.76075.6	0.450839	0.193034	0.243357	0	0	0
MSTRG.76075.7	0.255502	0.266645	0.405917	0	0	0
MSTRG.76078.1	0.256056	0.222033	0.194467	0	0	0.006825
MSTRG.76078.2	0.311429	0.35857	0.209278	0	0	0.008178
MSTRG.76164.1	0	0	0	0.308533	0.079415	0.257002
MSTRG.76473.1	0.032789	0.055526	0.058872	0.600196	0.863193	0.63557
MSTRG.7648.4	0	0	0	1.04307	0.274314	0.272805
MSTRG.76525.1	0.246504	0.520631	0.099305	0.004511	0	0
MSTRG.76566.1	0.008574	0.039093	0.006459	0.198219	0.456441	0.104051
MSTRG.77983.1	0.387243	0.242297	0.210454	0.015271	0.002952	0.019013
MSTRG.78113.1	0.343976	0.145095	0.228717	0	0	0
MSTRG.78169.1	0.17072	0.0829	0.064546	0	0	0
MSTRG.78317.1	0.137509	0.282695	0.162352	0	0	0
MSTRG.78317.2	0.107719	0.066923	0.26065	0	0	0
MSTRG.78714.1	0.098363	0.265559	0.08798	0	0	0
[truncated: 162 more rows]
